# Supplementary material for: Systematic Review and Meta-Analysis of Human Studies to Support a Quantitative Recommendation for Whole Grain Intake in Relation to Type 2 Diabetes
Source: PLoS One. 2015 Jun 22;10(6):e0131377. doi: 10.1371/journal.pone.0131377 (PMC4476805; doi:10.1371/journal.pone.0131377)
Supplement: S1 Checklist — (XLSX) [file pone.0131377.s001.xlsx]

## Sheet: Feuil1
MOOSE Checklist (from Stroup DF, Berlin JA, Morton SC, Olkin I, Williamson GD, et al. (2000) Meta-analysis of observational studies in epidemiology: a proposal for reporting. Meta-analysis Of Observational Studies in Epidemiology (MOOSE) group. JAMA 283: 2008-2012.)
	Checklist item	Reported on Section #
Reporting of background should include
	Problem definition	Introduction
	Hypothesis statement	Introduction
	Description of study outcome(s)	Introduction, Methods (paragraph on data sources and searches)
	Type of exposure or intervention used	Methods (paragraph on study selection)
	Type of study designs used	Methods (paragraph on study selection)
	Study population	Methods (paragraph on study selection)
Reporting of search strategy should include
	Qualifications of searchers (eg, librarians and investigators)	Methods (paragraph on study selection and paragraph on data extraction)
	Search strategy, including time period included in the synthesis and keywords	Methods (paragraph on data sources and searches)
		Figure S1
	Effort to include all available studies, including contact with authors	Methods (paragraph on data sources and searches and paragraph on study selection)
	Databases and registries searched	Methods (paragraph on data sources and searches)
	Search software used, name and version, including special features used (eg, explosion):	We did not use any search software. As indicated in the method section (paragraph on data sources and searches), Pubmed and The Cochrane Library were used to search the Medline database and Cochrane database, respectively.
	Use of hand searching (eg, reference lists of obtained articles)	Methods (paragraph on data sources and searches)
	List of citations located and those excluded, including justification	Methods (paragraph on study selection)
		Figure 1
		Table S1
	Method of addressing articles published in languages other than English	Methods (paragraph on data sources and searches)
		Figure 1
	Method of handling abstracts and unpublished studies	Figure 1
	Description of any contact with authors	Methods (paragraph on study selection)
Reporting of methods should include
	Description of relevance or appropriateness of studies assembled for assessing the hypothesis to be tested	Methods (paragraph on study selection)
	Rationale for the selection and coding of data (eg, sound clinical principles or convenience)	Methods (paragraph on data extraction)
	Documentation of how data were classified and coded (eg, multiple raters, blinding, and interrater reliability)	Methods (paragraph on data extraction) (no coding / no blinding)
	Assessment of confounding (eg, comparability of cases and controls in studies where appropriate)	Methods (paragraph on data extraction and paragraph on statistical analysis)
	Assessment of study quality, including blinding of quality assessors; stratification or regression on possible predictors of study results	Methods (paragraph on data extraction)
	Assessment of heterogeneity	Methods (paragraph on statistical analysis)
	Description of statistical methods (eg, complete description of fixed or random effects models, justification of whether the chosen models account for predictors of study results, dose-response models, or cumulative meta-analysis) in sufficient detail to be replicated	Methods (paragraph on statistical analysis)
	Provision of appropriate tables and graphics	Figure 1, Figure 2, Table 1, Table 2
Reporting of results should include
	Graphic summarizing individual study estimates and overall estimate	Figure 2
	Table giving descriptive information for each study included	Table 1
	Results of sensitivity testing (eg, subgroup analysis)	Results
		Table 2
		Table S2
	Indication of statistical uncertainty of findings	Results
		Table 2
		Table S2
Reporting of discussion should include
	Quantitative assessment of bias (eg, publication bias)	Results
		Figure S2
		Discussion
	Justification for exclusion (eg, exclusion of non–English-language citations)	Discussion
	Assessment of quality of included studies	Discussion
Reporting of conclusions should include
	Consideration of alternative explanations for observed results	Discussion
	Generalization of the conclusions	Discussion
	Guidelines for future research	Discussion
	Disclosure of funding source	Online submission process
