# Supplementary material for: Systematic Review and Meta-Analysis of Human Studies to Support a Quantitative Recommendation for Whole Grain Intake in Relation to Type 2 Diabetes
Source: PLoS One. 2015 Jun 22;10(6):e0131377. doi: 10.1371/journal.pone.0131377 (PMC4476805; doi:10.1371/journal.pone.0131377)
Supplement: S1 Table — The outcome of the selection process is indicated for each article (with justification for exclusion). (XLSX) [file pone.0131377.s006.xlsx]

## Sheet: 210 full texts screened
Exclusion criteria	Authors	Title	Ref	Abstract
meta-analysis	Aune D, Norat T, Romundstad P, Vatten LJ	Whole grain and refined grain consumption and the risk of type 2 diabetes: a systematic review and dose-response meta-analysis of cohort studies.	European journal of epidemiology. 2013;28(11):845-58	Several studies have suggested a protective effect of intake of whole grains, but not refined grains on type 2 diabetes risk, but the dose-response relationship between different types of grains and type 2 diabetes has not been established. We conducted a systematic review and meta-analysis of prospective studies of grain intake and type 2 diabetes. We searched the PubMed database for studies of …
meta-analysis	Bao L, Cai X, Xu M, Li Y	Effect of oat intake on glycaemic control and insulin sensitivity: a meta-analysis of randomised controlled trials.	The British journal of nutrition. 2014;112(3):457-66	The present meta-analysis of randomised controlled trials (RCT) aimed to investigate the effect of oat intake on glycaemic control and insulin sensitivity. A literature search was carried out in PubMed, ScienceDirect Online and The Cochrane Library (up to October 2013) for RCT that assessed the effect of oat intake on glucose control and insulin sensitivity. A total of fifteen articles with 673 s…
health outcome of interest but other than the occurrence of T2D	Bellisle F, Hebel P, Colin J, Reye B, Hopkins S	Consumption of whole grains in French children, adolescents and adults.	The British journal of nutrition. 2014;112(10):1674-84	The consumption of whole grain foods is associated with many nutritional, health and weight control benefits. The present study assessed whole grain intake in France on the basis of a 7 d dietary survey in a representative sample of children, adolescents and adults (Comportements et Consommations Alimentaires en France 2010 survey). Special care was taken to identify and assess the intake of all …
12	Buil-Cosiales P, Zazpe I, Toledo E, Corella D, Salas-Salvado J, Diez-Espino J, et al.	Fiber intake and all-cause mortality in the Prevencion con Dieta Mediterranea (PREDIMED) study.	Am J Clin Nutr. 2014;100(6):1498-507	BACKGROUND: Few observational studies have examined the effect of dietary fiber intake and fruit and vegetable consumption on total mortality and have reported inconsistent results. All of the studies have been conducted in the general population and typically used only a single assessment of diet. OBJECTIVE: We investigated the association of fiber intake and whole-grain, fruit, and vegetable co…
health outcome of interest but other than the occurrence of T2D	Chang HC, Huang CN, Yeh DM, Wang SJ, Peng CH, Wang CJ	Oat prevents obesity and abdominal fat distribution, and improves liver function in humans.	Plant Foods Hum Nutr. 2013;68(1):18-23	Obesity is associated with a great diversity of diseases including non-alcoholic fatty liver disease. Our recent report suggested that oat, rich in beta-glucan, had a metabolic-regulating and liver-protecting effect in an animal model. In this study, we performed a clinical trial to further confirm the effect of oat. Subjects with BMI >/=27 and aged 18-65, were randomly divided into a control (n=…
health outcome of interest but other than the occurrence of T2D	Choumenkovitch SF, McKeown NM, Tovar A, Hyatt RR, Kraak VI, Hastings AV, et al.	Whole grain consumption is inversely associated with BMI Z-score in rural school-aged children.	Public health nutrition. 2013;16(2):212-8	OBJECTIVE: To examine the relationship between intake of whole grains and BMI Z-score in rural children. DESIGN: General linear models and logistic regression were used to examine the cross-sectional associations between whole grain intake and BMI Z-score, prevalence and odds ratios of overweight and obesity. Dietary intake was assessed using the Block Food Screener for ages 2-17 years. Children …
18 (because only one quantity of WG has been study = 2 serv/d => arbitrary choice => not usable for quantitative meta-regression analysis)	Danaei G, Pan A, Hu FB, Hernan MA	Hypothetical midlife interventions in women and risk of type 2 diabetes.	Epidemiology (Cambridge, Mass). 2013;24(1):122-8	BACKGROUND: Randomized trials have examined short-term effects of lifestyle interventions for diabetes prevention only among high-risk individuals. Prospective studies have examined the associations between lifestyle factors and diabetes in healthy populations but have not characterized the intervention. We estimated the long-term effects of hypothetical (??) lifestyle interventions on diabetes i…
5	De Carvalho FG, Ovidio PP, Padovan GJ, Jordao Junior AA, Marchini JS, Navarro AM	Metabolic parameters of postmenopausal women after quinoa or corn flakes intake--a prospective and double-blind study.	Int J Food Sci Nutr. 2014;65(3):380-5	A prospective and double-blind study was conducted on 35 women with weight excess who consumed 25 grams of quinoa flakes (QF) or corn flakes (CF) daily during a period of four consecutive weeks. At the beginning (T1) and at the end (T2) of the intervention, total calorie intake was evaluated, anthropometric assessment was performed, blood was collected for the determination of glucose, total chol…
17	Diethelm K, Gunther AL, Schulze MB, Standl M, Heinrich J, Buyken AE	Prospective relevance of dietary patterns at the beginning and during the course of primary school to the development of body composition.	The British journal of nutrition. 2014;111(8):1488-98	Primary school years seem to represent a critical period for the development of overweight and obesity. However, only a few studies have analysed the prospective relationship between dietary patterns and weight status in children. The aims of the present study were to identify dietary patterns at the beginning of and during the primary school period and to examine their relevance to the developme…
3	Fappa E, Georgiadi T, Mestana S, Vasiliki B	Increasing whole grain food consumption seems to be a promising strategy in promoting weight loss in overweight or obese adults.	Annals of nutrition & metabolism. 2013;63:1371	Background and objectives: Epidemiological data indicate that a diet rich in whole grains is associated with lower BMI, waist circumference and risk of being overweight. On the other hand, few intervention studies have examined the effect of whole grain intake on body weight regulation of overweight or obese individuals. The majority of these trials have examined that as part of a hypocaloric die…
12	Giacco R, Lappi J, Costabile G, Kolehmainen M, Schwab U, Landberg R, et al.	Effects of rye and whole wheat versus refined cereal foods on metabolic risk factors: a randomised controlled two-centre intervention study.	Clin Nutr. 2013;32(6):941-9	BACKGROUND & AIMS: Intervention studies investigating the effects of wholegrain intake on glucose and insulin metabolism have provided conflicting results. Aim of this study was the evaluation of glucose and insulin metabolism in response to long-term consumption of rye and whole wheat compared with a diet containing the same amount of refined cereal foods, in individuals with metabolic syndrome …
health outcome of interest but other than the occurrence of T2D	Goletzke J, Buyken AE, Joslowski G, Bolzenius K, Remer T, Carstensen M, et al.	Increased intake of carbohydrates from sources with a higher glycemic index and lower consumption of whole grains during puberty are prospectively associated with higher IL-6 concentrations in younger adulthood among healthy individuals.	J Nutr. 2014;144(10):1586-93	Chronic low-grade inflammation represents a likely intermediary in the relation between carbohydrate nutrition and both type 2 diabetes and cardiovascular disease. This study assessed the prospective association between carbohydrate quantity and quality [dietary glycemic index (GI), glycemic load (GL), and added sugar, fiber, and whole-grain intake] during puberty, a potentially critical period f…
health outcome of interest but other than the occurrence of T2D	Goletzke J, Herder C, Joslowski G, Bolzenius K, Remer T, Wudy SA, et al.	Habitually higher dietary glycemic index during puberty is prospectively related to increased risk markers of type 2 diabetes in younger adulthood.	Diabetes Care. 2013;36(7):1870-6	OBJECTIVE: Carbohydrate nutrition during periods of physiological insulin resistance such as puberty may affect future risk of type 2 diabetes. This study examined whether the amount or the quality (dietary glycemic index [GI], glycemic load [GL], and added sugar, fiber, and whole-grain intake) of carbohydrates during puberty is associated with risk markers of type 2 diabetes in younger adulthood…
3	Hajifaraji M, Najjar safari S, Rezvani V, Rashidkhani B	Comparison study between the effect of oat and barley breads on serum glucose and lipid profiles in dyslipidemic and type 2 diabetic subjects (a short-term trial).	Annals of nutrition & metabolism. 2013;63:262-3	Background and objectives: Due to increasing the trend of lipid levels, performance difficulties and incompliance of diets in diabetic patients and side effects of medicines, this study compare the effects of oat and barley bread on lipid profile and blood glucose of type 2 diabetic patients. Methods: A double blind cross over trial was conducted on 36 patients with type 2 diabetes. Subjects were…
health outcome of interest but other than the occurrence of T2D	Hajihashemi P, Azadbakht L, Hashemipor M, Kelishadi R, Esmaillzadeh A	Whole-grain intake favorably affects markers of systemic inflammation in obese children: a randomized controlled crossover clinical trial.	Molecular nutrition & food research. 2014;58(6):1301-8	SCOPE: Whole-grain foods have been reported to affect serum levels of inflammatory cytokines. However, we are aware of no study examining the effect of whole-grain intake on inflammatory biomarkers among children. The present study aimed to determine the effect of whole-grain intake on serum levels of inflammatory biomarkers in overweight or obese children. METHODS AND RESULTS: In this randomized…
17 (WG bread only)	Heikkila HM, Krachler B, Rauramaa R, Schwab US	Diet, insulin secretion and insulin sensitivity--the Dose-Responses to Exercise Training (DR's EXTRA) Study (ISRCTN45977199).	The British journal of nutrition. 2014;112(9):1530-41	Intakes of saturated fat (SF) and dietary fibre, body mass and physical activity are all associated with the incidence of type 2 diabetes mellitus. Their relative importance for the maintenance of normal glucose metabolism is not fully known. In a population-based sample of 1114 individuals, aged 58-78 years, dietary intakes were assessed by 4 d food records and cardiorespiratory fitness as maxim…
12	Jackson KH, West SG, Vanden Heuvel JP, Jonnalagadda SS, Ross AB, Hill AM, et al.	Effects of whole and refined grains in a weight-loss diet on markers of metabolic syndrome in individuals with increased waist circumference: A randomized controlled-feeding trial.	American journal of clinical nutrition. 2014;100(2):577-86	Background: Higher whole-grain (WG) intake is associated with a lower prevalence of metabolic syndrome (MetS); however, there is inconsistent clinical evidence with regard to the benefit of WGs compared with refined grains (RGs) on MetS. Objective: We hypothesized that consuming WGs in the place of RGs would improve MetS criteria in individuals with or at risk of MetS. Design: A randomized, contr…
health outcome of interest but other than the occurrence of T2D	Kazemzadeh M, Safavi SM, Nematollahi S, Nourieh Z	Effect of brown rice consumption on inflammatory marker and cardiovascular risk factors among overweight and obese non-menopausal female adults.	International journal of preventive medicine. 2014;5(4):478-88	Background: Brown rice (BR) is unpolished rice with various beneficial compounds such as vitamins, magnesium and other minerals, dietary fiber, essential fatty acids, -oryzanol and -aminobutyric acid. In the present study, we compared the effects of white rice (WR) and BR on inflammatory marker high-sensitivity C-reactive protein (hs-CRP) and cardiovascular risk factors among non-menopausal overw…
12	Lankinen M, Kolehmainen M, Jaaskelainen T, Paananen J, Joukamo L, Kangas AJ, et al.	Effects of whole grain, fish and bilberries on serum metabolic profile and lipid transfer protein activities: a randomized trial (Sysdimet).	PLoS One. 2014;9(2):e90352	OBJECTIVE: We studied the combined effects of wholegrain, fish and bilberries on serum metabolic profile and lipid transfer protein activities in subjects with the metabolic syndrome. METHODS: Altogether 131 subjects (40-70 y, BMI 26-39 kg/m(2)) with impaired glucose metabolism and features of the metabolic syndrome were randomized into three groups with 12-week periods according to a parallel st…
9	Magnusdottir OK, Landberg R, Gunnarsdottir I, Cloetens L, Akesson B, Landin-Olsson M, et al.	Plasma alkylresorcinols C17:0/C21:0 ratio, a biomarker of relative whole-grain rye intake, is associated to insulin sensitivity: a randomized study.	Eur J Clin Nutr. 2014;68(4):453-8	BACKGROUND/OBJECTIVES: Few studies have used biomarkers of whole-grain intake to study its relation to glucose metabolism. We aimed to investigate the association between plasma alkylresorcinols (AR), a biomarker of whole-grain rye and wheat intake , and glucose metabolism in individuals with metabolic syndrome (MetS). SUBJECTS/METHODS: Participants were 30-65 years of age, with body mass index 2…
health outcome of interest but other than the occurrence of T2D	McGeoch SC, Johnstone AM, Lobley GE, Adamson J, Hickson K, Holtrop G, et al.	A randomized crossover study to assess the effect of an oat-rich diet on glycaemic control, plasma lipids and postprandial glycaemia, inflammation and oxidative stress in Type 2 diabetes.	Diabet Med. 2013;30(11):1314-23	AIMS: In the UK, lifestyle intervention is first-line management in Type 2 diabetes. It is unclear what type of diet is most efficacious for improving glycaemic control. This study investigated the effects of an oat-enriched diet on glycaemic control, postprandial glycaemia, inflammation and oxidative stress compared with standard dietary advice. METHODS: In a randomized crossover design, 27 volu…
17	O'Brien KM, Hutchesson MJ, Jensen M, Morgan P, Callister R, Collins CE	Participants in an online weight loss program can improve diet quality during weight loss: A randomized controlled trial.	Nutrition journal. 2014;13(1 // () *National Health and Medical Research Council*)	Background: Better diet quality has been associated with less weight gain over time. However, few studies have examined the role of diet quality during weight loss. This study aimed to compare changes in diet quality in overweight/obese adults during a weight loss intervention, and determine whether an association between diet quality score and weight loss exists. Methods. Overweight or obese (BM…
included	Parker ED, Liu S, Van Horn L, Tinker LF, Shikany JM, Eaton CB, et al.	The association of whole grain consumption with incident type 2 diabetes: the Women's Health Initiative Observational Study.	Annals of epidemiology. 2013;23(6):321-7	PURPOSE: Whole grains may offer protection from diabetes by decreasing energy intake, preventing weight gain, and direct effects on insulin resistance. This study examined associations of whole and refined grains with incident type 2 diabetes (T2D) ascertained by self-reported medication use in a cohort of postmenopausal women. METHODS: We included 72,215 women free of diabetes at baseline from t…
18	Pol K, Christensen R, Bartels EM, Raben A, Tetens I, Kristensen M	Whole grain and body weight changes in apparently healthy adults: a systematic review and meta-analysis of randomized controlled studies.	Am J Clin Nutr. 2013;98(4):872-84	BACKGROUND: Whole grains have received increased attention for their potential role in weight regulation. A high intake has been associated with smaller weight gain in prospective cohort studies, whereas the evidence from randomized controlled studies has been less consistent. OBJECTIVE: We assessed the effects of whole-grain compared with non-whole-grain foods on changes in body weight, percenta…
18	Quick V, Wall M, Larson N, Haines J, Neumark-Sztainer D	Personal, behavioral and socio-environmental predictors of overweight incidence in young adults: 10-yr longitudinal findings.	The international journal of behavioral nutrition and physical activity. 2013;10:37	BACKGROUND: The objective of this study was to identify 10-year longitudinal predictors of overweight incidence during the transition from adolescence to young adulthood. METHODS: Data were from Project EAT (Eating and Activity in Teens and Young Adults). A diverse, population-based cohort (N = 2,134) completed baseline surveys in 1998-1999 (mean age = 15.0+/-1.6, 'adolescence') and follow-up sur…
7	Ruel G, Shi Z, Zhen S, Zuo H, Kroger E, Sirois C, et al.	Association between nutrition and the evolution of multimorbidity: the importance of fruits and vegetables and whole grain products.	Clin Nutr. 2014;33(3):513-20	BACKGROUND & AIMS: Multimorbidity is a common health status. The impact of nutrition on the development of multimorbidity remains to be determined. The aim of this study is to determine the association between foods, macronutrients and micronutrients and the evolution of multimorbidity. METHODS: Data from 1020 Chinese who participated in the Jiangsu longitudinal Nutrition Study (JIN) were collect…
health outcome of interest but other than the occurrence of T2D	Shimabukuro M, Higa M, Kinjo R, Yamakawa K, Tanaka H, Kozuka C, et al.	Effects of the brown rice diet on visceral obesity and endothelial function: the BRAVO study.	The British journal of nutrition. 2014;111(2):310-20	Brown rice (BR) and white rice (WR) produce different glycaemic responses and their consumption may affect the dietary management of obesity. In the present study, the effects of BR and WR on abdominal fat distribution, metabolic parameters and endothelial function were evaluated in subjects with the metabolic syndrome in a randomised cross-over fashion. In study 1, acute postprandial metabolic p…
19	Sofi F, Whittaker A, Cesari F, Gori AM, Fiorillo C, Becatti M, et al.	Characterization of Khorasan wheat (Kamut) and impact of a replacement diet on cardiovascular risk factors: cross-over dietary intervention study.	Eur J Clin Nutr. 2013;67(2):190-5	BACKGROUND/OBJECTIVES: Khorasan wheat (Kamut) is an ancient grain with widely acclaimed beneficial effects on human health. The objective was to characterise Kamut and to examine the effect of a replacement diet with their products on cardiovascular risk parameters. SUBJECTS/METHODS: We conducted a randomized, single-blinded cross-over trial with two intervention phases on 22 healthy subjects (14…
19	Tabesh F, Sanei H, Jahangiri M, Momenizadeh A, Tabesh E, Pourmohammadi K, et al.	The effects of beta-glucan rich oat bread on serum nitric oxide and vascular endothelial function in patients with hypercholesterolemia.	BioMed Research International. 2014	Introduction. Oats are high in soluble fibers and effective in reducing the risk of cardiovascular diseases (CVD). We assessed the effects of beta-glucan from oat bran on serum nitric oxide (NO) endothelial function in patients with hypercholesterolemia. Method. Sixty hypercholesterolemic patients were randomly divided to receive an experimental bread rich in beta-glucan from oat bran (interventi…
health outcome of interest but other than the occurrence of T2D	Thongoun P, Pavadhgul P, Bumrungpert A, Satitvipawee P, Harjani Y, Kurilich A	Effect of oat consumption on lipid profiles in hypercholesterolemic adults.	Journal of the Medical Association of Thailand = Chotmaihet thangphaet. 2013;96 Suppl 5:S25-32	BACKGROUND: Hypercholesterolemia is a strong risk factor in cardiovascular disease. Oat (Avena sativa L.) beta-glucan, the soluble fiber in oat, has been known to reduce blood cholesterol levels considerably. However, the effect of oat soluble fiber in the Thai population is unknown. OBJECTIVE: To determine the effect of oat consumption on serum lipid profiles in Thai hypercholesterolemic adults.…
health outcome of interest but other than the occurrence of T2D	Tighe P, Duthie G, Brittenden J, Vaughan N, Mutch W, Simpson WG, et al.	Effects of wheat and oat-based whole grain foods on serum lipoprotein size and distribution in overweight middle aged people: a randomised controlled trial.	PLoS One. 2013;8(8):e70436	INTRODUCTION: Epidemiological studies suggest three daily servings of whole-grain foods (WGF) might lower cardiovascular disease risk, at least partly by lowering serum lipid levels. We have assessed the effects of consuming three daily portions of wholegrain food (provided as wheat or a mixture of wheat and oats) on lipoprotein subclass size and concentration in a dietary randomised controlled t…
12	Wang B, Medapalli R, Xu J, Cai W, Chen X, He JC	Effects of a whole rice diet on metabolic parameters and inflammatory markers in prediabetes.	E-SPEN Journal. 2013;8(1):e15-e20	Background and aimsEpidemiological studies have shown an association between consumption of white rice and prevalence of insulin resistance. We wanted to test the effect of substituting brown rice for white rice on insulin resistance. Methods: A group of Chinese American (n = 100) with screening pre-diabetes in the area of Flushing, New York City, were randomized to either continue their usual wh…
10.18	Whitehead A, Beck EJ, Tosh S, Wolever TM	Cholesterol-lowering effects of oat beta-glucan: a meta-analysis of randomized controlled trials.	Am J Clin Nutr. 2014;100(6):1413-21	BACKGROUND: Health claims regarding the cholesterol-lowering effect of soluble fiber from oat products, approved by food standards agencies worldwide, are based on a diet containing >/=3 g/d of oat beta-glucan (OBG). Given the number of recently published randomized controlled trials (RCTs), it is important to update the findings of previous meta-analyses. OBJECTIVE: The objective was to quantify…
included	Wirstrom T, Hilding A, Gu HF, Ostenson CG, Bjorklund A	Consumption of whole grain reduces risk of deteriorating glucose tolerance, including progression to prediabetes.	Am J Clin Nutr. 2013;97(1):179-87	BACKGROUND: High whole-grain intake has been reportedly associated with reduced risk of developing type 2 diabetes (T2D), which is an effect possibly subject to genetic effect modification. Confirmation in prospective studies and investigations on the impact on prediabetes is needed. OBJECTIVES: In a prospective population-based study, we investigated whether a higher intake of whole grain protec…
2.8	Zhang X, McGeoch SC, Megson IL, MacRury SM, Johnstone AM, Abraham P, et al.	Oat-enriched diet reduces inflammatory status assessed by circulating cell-derived microparticle concentrations in type 2 diabetes.	Molecular nutrition & food research. 2014;58(6):1322-32	SCOPE: Inflammatory status can increase the risk of adverse cardiovascular events linked to platelet activity and involvement of microparticles (MP) released from platelets (PMP), leukocytes (LMP), and monocytes (MMP). These MP carry host cell-derived antigens that may act as markers of metabolic health. Subjects newly diagnosed with type 2 diabetes are offered appropriate standard dietary advice…
15	Brennan MA, EJ Derbyshire, et al.	Impact of dietary fibre-enriched ready-to-eat extruded snacks on the postprandial glycaemic response of non-diabetic patients	Mol Nutr Food Res 2012;56(5):834-837	Food intervention is a financially sensible way for prevention and treatment of diabetes. Extruded snack foods are considered high glycaemic products. Our previous research illustrated that postprandial glycaemic responses to snacks are manipulated by altering dietary fibre and starch contents. The current research assessed the effect of psyllium and oat bran on postprandial glycaemia and in vitr…
5,10,17	Charlton KE, LC Tapsell, et al.	Effect of 6 weeks' consumption of beta-glucan-rich oat products on cholesterol levels in mildly hypercholesterolaemic overweight adults	Br J Nutr 2012;107(7):1037-1047	Several regulatory bodies have approved a health claim on the cholesterol-lowering effects of oat beta-glucan at levels of 3.0 g/d. The present study aimed to test whether 1.5 g/d beta-glucan provided as ready-to-eat oat flakes was as effective in lowering cholesterol as 3.0 g/d from oats porridge. A 6-week randomised controlled trial was conducted in eighty-seven mildly hypercholesterolaemic ( >…
17 (only on whole grain bread and no other whole grain foods)	Heikkila HM, U Schwab, et al.	Dietary associations with prediabetic states--the DR's EXTRA Study (ISRCTN45977199)	Eur J Clin Nutr 2012;66(7):819-824	BACKGROUND/OBJECTIVES: Impaired fasting plasma glucose (IFG) and impaired glucose tolerance (IGT) predict development of type 2 diabetes (T2D), but display different pathophysiology for T2D. We studied the association of selected food items and nutrients with IFG, IGT and combined IFG and IGT (IFG+IGT), independent of cardiorespiratory fitness (VO(2max)). SUBJECTS/METHODS: In a population-based s…
health outcome of interest but other than the occurrence of T2D	Hur IY and M Reicks	Relationship between whole-grain intake, chronic disease risk indicators, and weight status among adolescents in the National Health and Nutrition Examination Survey, 1999-2004	J Acad Nutr Diet 2012;112(1):46-55	BACKGROUND: Although whole-grain intake has been associated with improved chronic disease risk factors and weight status in adults, similar studies are limited among adolescents. OBJECTIVE: To determine the relationship among chronic disease risk factors, weight status, and whole-grain intake among adolescents (aged 12 to 19 years) by sex. DESIGN: Analysis of the relationship between dietary, ant…
17	Kochar J, JM Gaziano, et al.	Breakfast cereals and risk of hypertension in the Physicians' Health Study I	Clin Nutr 2012;31(1):89-92	BACKGROUND & AIMS: Hypertension is a major public health problem. While many dietary factors affect the risk of developing hypertension, limited data are available on the association between consumption of breakfast cereal and incident hypertension. We examined the association between breakfast cereal consumption and the risk of hypertension. METHODS: We prospectively analyzed data from 13,368 ma…
health outcome of interest but other than the occurrence of T2D	Kristensen M, S Toubro, et al.	Whole grain compared with refined wheat decreases the percentage of body fat following a 12-week, energy-restricted dietary intervention in postmenopausal women	J Nutr 2012;142(4):710-716	Observational studies show inverse associations between intake of whole grain and adiposity and cardiovascular risk; however, only a few dietary intervention trials have investigated the effect of whole-grain consumption on health outcomes. We studied the effect of replacing refined wheat (RW) with whole-grain wheat (WW) for 12 wk on body weight and composition after a 2-wk run-in period of consu…
3	Lefevre M and S Jonnalagadda	Effect of whole grains on markers of subclinical inflammation	Nutr Rev 2012;70(7):387-396	The reduction of subclinical inflammation has been suggested as a potential mechanism to explain the favorable association between whole-grain consumption and reduced risk for cardiovascular disease, diabetes, and certain cancers. This review examines evidence for the effects of whole-grain consumption on markers of subclinical inflammation derived from 13 epidemiological and 5 interventional stu…
18, 19 (relevant data not shown in the publication)	Ma J, AB Ross, et al.	Plasma alkylresorcinols, biomarkers of whole-grain intake, are related to lower BMI in older adults	J Nutr 2012;142(10):1859-1864	Alkylresorcinols (AR) are phenolic lipids found in the bran fraction of whole-grain wheat, rye, and barley. In intervention studies, plasma AR concentration increased in response to greater intakes of whole grain, wheat, and rye. This study examined the cross-sectional associations between plasma AR and habitual whole-grain intake, BMI, and metabolic risk factors in 407 free-living older adults (…
health outcome of interest but other than the occurrence of T2D	MacKay KA, AJ Tucker, et al.	Whole grain wheat sourdough bread does not affect plasminogen activator inhibitor-1 in adults with normal or impaired carbohydrate metabolism	Nutr Metab Cardiovasc Dis 2012;22(9):704-711	BACKGROUND AND AIMS: Epidemiological studies suggest whole grain consumption is associated with a reduced risk of cardiovascular disease (CVD), possibly through alterations in glucose metabolism and subsequent effects on plasminogen activator inhibitor (PAI)-1, a novel biomarker for CVD. Our aim was to investigate the effect of 6 wk of whole grain wheat sourdough bread consumption versus refined …
5, 6, 10	Penalvo JL, B Moreno-Franco, et al.	Determinants of dietary lignan intake in a representative sample of young Spaniards: association with lower obesity prevalence among boys but not girls	Eur J Clin Nutr 2012;66(7):795-798	BACKGROUND/OBJECTIVES: Lignan-rich diets have been associated with favorable health effects through improved metabolic profile. In this study, we hypothesized that dietary lignan intake could be also associated with childhood obesity. SUBJECTS/METHODS: We studied prevalent obesity in relation to lignan intake within the enKid study that involved 3438 children, adolescents and young adults (2-24 y…
health outcome of interest but other than the occurrence of T2D	Rautiainen S, EB Levitan, et al.	Total antioxidant capacity from diet and risk of myocardial infarction: a prospective cohort of women	Am J Med 2012;125(10):974-980	BACKGROUND: There are no previous studies investigating the effect of all dietary antioxidants in relation to myocardial infarction. The total antioxidant capacity of diet takes into account all antioxidants and synergistic effects between them. The aim of this study was to examine how total antioxidant capacity of diet and antioxidant-containing foods were associated with incident myocardial inf…
health outcome of interest but other than the occurrence of T2D	Shay CM, L Van Horn, et al.	Food and nutrient intakes and their associations with lower BMI in middle-aged US adults: the International Study of Macro-/Micronutrients and Blood Pressure (INTERMAP)	Am J Clin Nutr 2012;96(3):483-491	BACKGROUND: Clinical trial data show that reduction in total energy intake enhances weight loss regardless of the macronutrient composition of the diet. Few studies have documented dietary patterns or nutrient intakes that favor leanness [BMI (in kg/m(2)) </=25] in free-living populations. OBJECTIVE: This investigation examined associations of usual energy, food, and nutrient intakes with BMI amo…
5	Shi Z, AW Taylor, et al.	Rice intake, weight change and risk of the metabolic syndrome development among Chinese adults: the Jiangsu Nutrition Study (JIN)	Asia Pac J Clin Nutr 2012;21(1):35-43	OBJECTIVES: To examine the association between rice intake, staple food patterns (measured by percentage of rice in staple food (PRS)), weight change and the risk of the metabolic syndrome development. METHODS: We followed 1231 adults, aged 20 and older, from 2002 to 2007. Food intake was assessed using a food frequency questionnaire. Body weight, height, waist circumference, blood pressure and f…
18	van de Laar RJ, CD Stehouwer, et al.	Lower lifetime dietary fiber intake is associated with carotid artery stiffness: the Amsterdam Growth and Health Longitudinal Study	Am J Clin Nutr 2012;96(1):14-23	BACKGROUND: Fiber intake is associated with lower cardiovascular disease risk. Whether arterial stiffness is influenced by lifetime fiber intake is not known. Any such association could explain, at least in part, the cardioprotective effects attributed to fiber intake. OBJECTIVE: The objective was to investigate whether a lower intake of fiber (and fiber-rich foods) throughout the course of young…
health outcome of interest but other than the occurrence of T2D	Vernay M, M Aidara, et al.	Diet and blood pressure in 18-74-year-old adults: the French Nutrition and Health Survey (ENNS, 2006-2007)	J Hypertens 2012;30(10):1920-1927	OBJECTIVE: Dietary recommendations to reduce blood pressure (BP) have been widely disseminated. We investigated associations between dietary intake and BP in a national sample of adults living in France. METHODS: The survey included 1968 18-74-year-old participants in the French Nutrition and Health Survey (Etude Nationale Nutrition Sante), a cross-sectional national multistage sampling study. Di…
meta-analysis	Ye EQ, SA Chacko, et al.	Greater whole-grain intake is associated with lower risk of type 2 diabetes, cardiovascular disease, and weight gain	J Nutr 2012;142(7):1304-1313	Whole-grain and high fiber intakes are routinely recommended for prevention of vascular diseases; however, there are no comprehensive and quantitative assessments of available data in humans. The aim of this study was to systematically examine longitudinal studies investigating whole-grain and fiber intake in relation to risk of type 2 diabetes (T2D), cardiovascular disease (CVD), weight gain, an…
5	Albertson AM, DR Thompson, et al.	Weight indicators and nutrient intake in children and adolescents do not vary by sugar content in ready-to-eat cereal: results from National Health and Nutrition Examination Survey 2001-2006	Nutr Res 2011;31(3):229-236	Few studies have explored the relationship between sugar content in cereal and health outcome among children and adolescents. This study was designed to investigate the associations between ready-to-eat cereals, categorized by sugar content, with weight indicators and nutrient intake profiles. Data collected from 6- to 18-year-old US children and adolescents (N = 9660) in the National Health and …
health outcome of interest but other than the occurrence of T2D	Bodinham CL, KL Hitchen, et al.	Short-term effects of whole-grain wheat on appetite and food intake in healthy adults: a pilot study	Br J Nutr 2011;106(3):327-330	While it has been proposed, based on epidemiological studies, that whole grains may be beneficial in weight regulation, possibly due to effects on satiety, there is limited direct interventional evidence confirming this. The present cross-over study aimed to investigate the short-term effects on appetite and food intake of 48 g of whole-grain wheat (daily for 3 weeks) compared with refined grain …
5	Eshak ES, H Iso, et al.	Rice intake is associated with reduced risk of mortality from cardiovascular disease in Japanese men but not women	J Nutr 2011;141(4):595-602	Rice is a staple food in Japan and provides 43% of carbohydrate and 29% of energy intake in the Japanese population. In a prospective study encompassing 83,752 Japanese men and women aged 40-79 y, rice intake was determined by self-administered FFQ. Median follow-up time was 14.1 y from 1988-1990 to the end of 2003, and HR and 95% CI of mortality were calculated according to quintiles of energy-a…
10	Kristensen M and S Bugel	A diet rich in oat bran improves blood lipids and hemostatic factors, and reduces apparent energy digestibility in young healthy volunteers	Eur J Clin Nutr 2011;65(9):1053-1058	BACKGROUND/OBJECTIVES: Oat bran shows cholesterol-lowering properties, but its effects on other cardiovascular risk markers are less frequently investigated. This study examined the effects of oat bran on blood lipids, hemostatic factors and energy utilization. SUBJECTS/METHODS: A double-blind, randomized crossover study in 24 adults (age 25.2+/-2.7 years; body mass index: 24.9+/-2.9 kg/m2), who …
18	Kyro C, G Skeie, et al.	Intake of whole grains in Scandinavia is associated with healthy lifestyle, socio-economic and dietary factors	Public Health Nutr 2011;14(10):1787-1795	OBJECTIVE: To identify the dietary, lifestyle and socio-economic factors associated with the intake of whole grains (WG) in Norway, Sweden and Denmark. DESIGN: A cross-sectional study. SETTING: Subsample of the Scandinavian cohort 'HELGA' consisting of three prospective cohorts: The Norwegian Women and Cancer Study; The Northern Sweden Health and Disease Study; and the Danish Diet, Cancer and Hea…
18	Mozaffarian D, T Hao, et al.	Changes in diet and lifestyle and long-term weight gain in women and men	N Engl J Med 2011;364(25):2392-2404	BACKGROUND: Specific dietary and other lifestyle behaviors may affect the success of the straightforward-sounding strategy "eat less and exercise more" for preventing long-term weight gain. METHODS: We performed prospective investigations involving three separate cohorts that included 120,877 U.S. women and men who were free of chronic diseases and not obese at baseline, with follow-up periods fr…
9, 18	Olsen A, R Egeberg, et al.	Healthy aspects of the Nordic diet are related to lower total mortality	J Nutr 2011;141(4):639-644	Health-promoting effects of the Mediterranean diet have been in focus for decades, whereas less interest has been given to existing healthy dietary habits within other Western cultures. The aim of the study was to develop a food index based on traditional Nordic food items with expected health-promoting effects and relate this to all-cause mortality in a cohort of Danes. Detailed information abou…
8, 10, 18	Raynor HA, EL Van Walleghen, et al.	Dietary energy density and successful weight loss maintenance	Eat Behav 2011;12(2):119-125	Research shows a positive relationship between dietary energy density (ED) and body mass index (BMI), but dietary ED of weight loss maintainers is unknown. This preliminary investigation was a secondary data analysis that compared self-reported dietary ED and food group servings consumed in overweight adults (OW: BMI=27-45kg/m(2)), normal weight adults (NW: BMI=19-24.9 kg/m(2)), and weight loss m…
15	Ross AB, SJ Bruce, et al.	A whole-grain cereal-rich diet increases plasma betaine, and tends to decrease total and LDL-cholesterol compared with a refined-grain diet in healthy subjects	Br J Nutr 2011;105(10):1492-1502	Epidemiological studies have repeatedly found that whole-grain (WG) cereal foods reduce the risk of several lifestyle-related diseases, though consistent clinical outcomes and mechanisms are elusive. To compare the effects of a WG-rich diet with a matched refined-grain (RG) diet on plasma biomarkers and bowel health parameters, seventeen healthy subjects (eleven females and six males) completed a…
17	Stevanovic S, M Nikolic, et al.	Dietary magnesium intake and coronary heart disease risk: a study from Serbia	Med Glas (Zenica) 2011;8(2):203-208	AIM: To assess the relationship between dietary magnesium intake and the risk of coronary heart disease (CHD). METHODS: A conducted case-control study included 290 randomly selected cases (mean age 59.98 +/- 10.03 years) with first event of an acute coronary syndrome and 290 selected controls paired by sex, age and region (mean age 59.43 +/- 10.10 years) admitted to the same hospitals without any…
health outcome of interest but other than the occurrence of T2D	Tognon G, E Rothenberg, et al.	Does the Mediterranean diet predict longevity in the elderly? A Swedish perspective	Age (Dordr) 2011;33(3):439-450	Dietary pattern analysis represents a useful improvement in the investigation of diet and health relationships. Particularly, the Mediterranean diet pattern has been associated with reduced mortality risk in several studies involving both younger and elderly population groups. In this research, relationships between dietary macronutrient composition, as well as the Mediterranean diet, and total m…
17, 19 (no control group without fibers)	Vuksan V, AL Jenkins, et al.	Viscosity rather than quantity of dietary fibre predicts cholesterol-lowering effect in healthy individuals	Br J Nutr 2011;106(9):1349-1352	The well-documented lipid-lowering effects of fibre may be related to its viscosity, a phenomenon that has been understudied, especially when fibre is given against the background of a typical North American (NA) diet. In this three-arm experiment, we compared the lipid-lowering effect of low-viscosity wheat bran (WB), medium-viscosity psyllium (PSY) and a high-viscosity viscous fibre blend (VFB)…
5, 19 (no refined grain or other control group)	Wieslander G, N Fabjan, et al.	Eating buckwheat cookies is associated with the reduction in serum levels of myeloperoxidase and cholesterol: a double blind crossover study in day-care centre staffs	Tohoku J Exp Med 2011;225(2):123-130	Buckwheat food is a good source of antioxidants, e.g. rutin, and other beneficial substances. Here we investigated the effects of the intake of common buckwheat (low rutin content) and tartary buckwheat cookies (high rutin content) on selected clinical markers. A double blind crossover study was performed among female day-care centre staffs (N = 62) from five day-care centres. Participants were r…
12 (half of the subjects are under medication)	Zhang G, A Pan, et al.	Substituting white rice with brown rice for 16 weeks does not substantially affect metabolic risk factors in middle-aged Chinese men and women with diabetes or a high risk for diabetes	J Nutr 2011;141(9):1685-1690	Epidemiologic studies have suggested that higher consumption of white rice (WR) is associated with increased risk for type 2 diabetes mellitus. However, it is unclear whether substituting brown rice (BR) for WR can improve metabolic risk factors. A total of 202 middle-aged adults with diabetes or a high risk for diabetes were randomly assigned to a WR (n = 101) or BR group (n = 101) and consumed …
health outcome of interest but other than the occurrence of T2D	Brownlee IA, C Moore, et al.	Markers of cardiovascular risk are not changed by increased whole-grain intake: the WHOLEheart study, a randomised, controlled dietary intervention	Br J Nutr 2010;104(1):125-134	Recommendations for whole-grain (WG) intake are based on observational studies showing that higher WG consumption is associated with reduced CVD risk. No large-scale, randomised, controlled dietary intervention studies have investigated the effects on CVD risk markers of substituting WG in place of refined grains in the diets of non-WG consumers. A total of 316 participants (aged 18-65 years; BMI…
health outcome of interest but other than the occurrence of T2D	Carvalho-Wells AL, K Helmolz, et al.	Determination of the in vivo prebiotic potential of a maize-based whole grain breakfast cereal: a human feeding study	Br J Nutr 2010;104(9):1353-1356	Epidemiological studies have shown an inverse relationship between risk of CVD and intake of whole grain (WG)-rich food. Regular consumption of breakfast cereals can provide not only an increase in dietary WG but also improvements to cardiovascular health. Various mechanisms have been proposed, including prebiotic modulation of the colonic microbiota. In the present study, the prebiotic activity …
12	Cheng HH, HY Huang, et al.	Ameliorative effects of stabilized rice bran on type 2 diabetes patients	Ann Nutr Metab 2010;56(1):45-51	BACKGROUND/AIM: While it has been demonstrated that rice bran might lower the cholesterol level in hypercholesterolemic individuals, its effects on the levels of adiponectin and glycated hemoglobin (HbA1c) in patients with type 2 diabetes mellitus remain unknown. METHODS: Twenty-eight volunteers with type 2 diabetes were randomly divided into 2 groups, one of which received a dietary supplement o…
19 (2 weeks only; no whash out period between the 2 periods of the cross-over)	Enright L and J Slavin	No effect of 14 day consumption of whole grain diet compared to refined grain diet on antioxidant measures in healthy, young subjects: a pilot study	Nutr J 2010;9:12	BACKGROUND: Epidemiological evidence supports that a diet high in whole grains is associated with lowered risk of chronic diseases included coronary heart disease, obesity, type 2 diabetes, and some types of cancer. One potential mechanism for the protective properties of whole grains is their antioxidant content. The aim of this study was to compare differences in antioxidant measures when subje…
17	Freeland KR, C Wilson, et al.	Adaptation of colonic fermentation and glucagon-like peptide-1 secretion with increased wheat fibre intake for 1 year in hyperinsulinaemic human subjects	Br J Nutr 2010;103(1):82-90	High cereal fibre intake is associated with reduced risk for type 2 diabetes, but wheat fibre had little or no effect on glycaemic control or oral glucose tolerance in clinical trials lasting 4-12 weeks. To explain this discrepancy, we hypothesised that colonic adaptation to increased wheat fibre intake takes many months but eventually results in increased SCFA production and glucagon-like peptid…
health outcome of interest but other than the occurrence of T2D	Gaskins AJ, SL Mumford, et al.	Whole grains are associated with serum concentrations of high sensitivity C-reactive protein among premenopausal women	J Nutr 2010;140(9):1669-1676	In premenopausal women, elevated C-reactive protein (CRP) concentrations have been associated with an increased risk of negative reproductive outcomes. Whole grain consumption has been associated with lower CRP concentrations in older women; however, less is known about this relationship in younger women. We investigated whether whole grain intake was associated with serum high sensitivity CRP (h…
health outcome of interest but other than the occurrence of T2D	Giacco R, G Clemente, et al.	Effects of the regular consumption of wholemeal wheat foods on cardiovascular risk factors in healthy people	Nutr Metab Cardiovasc Dis 2010;20(3):186-194	BACKGROUND AND AIM: The intake of wholemeal foods is consistently associated with reduced risk of type 2 diabetes and cardiovascular diseases in epidemiological studies, although the mechanisms of this association are unclear. Here we aim to compare in healthy subjects the metabolic effects of a diet rich in wholemeal wheat foods versus one based on the same products in refined form. METHODS AND …
9, 17	Kim JY and SS Lee	The effects of uncoupling protein 1 and beta3-adrenergic receptor gene polymorphisms on weight loss and lipid profiles in obese women	Int J Vitam Nutr Res 2010;80(2):87-96	The purpose of this study was to investigate whether the genetic polymorphisms of the uncoupling protein 1 (UCP1) and beta 3 adrenergic receptor (beta3-AR) were associated with differences in weight loss and lipid profiles in obese premenopausal women exposed to low-calorie meal replacements over a period of six weeks. Forty women between the ages of 20 and 35 were randomly divided into two group…
health outcome of interest but other than the occurrence of T2D	Maki KC, JM Beiseigel, et al.	Whole-grain ready-to-eat oat cereal, as part of a dietary program for weight loss, reduces low-density lipoprotein cholesterol in adults with overweight and obesity more than a dietary program including low-fiber control foods	J Am Diet Assoc 2010;110(2):205-214	OBJECTIVE: Weight loss and consumption of viscous fibers both lower low-density lipoprotein (LDL) cholesterol levels. We evaluated whether or not a whole-grain, ready-to-eat (RTE) oat cereal containing viscous fiber, as part of a dietary program for weight loss, lowers LDL cholesterol levels and improves other cardiovascular disease risk markers more than a dietary program alone. DESIGN: Randomiz…
health outcome of interest but other than the occurrence of T2D	Masters RC, AD Liese, et al.	Whole and refined grain intakes are related to inflammatory protein concentrations in human plasma	J Nutr 2010;140(3):587-594	Inflammation may play a role in the pathogenesis of cardiovascular disease and type 2 diabetes, and it has been suggested that the protective effects of whole-grain consumption could be mediated by an effect on inflammation, although few studies have examined the relationships between grain intakes and inflammatory protein concentrations. Our objectives in this study were to examine the associati…
health outcome of interest but other than the occurrence of T2D	McKeown NM, LM Troy, et al.	Whole- and refined-grain intakes are differentially associated with abdominal visceral and subcutaneous adiposity in healthy adults: the Framingham Heart Study	Am J Clin Nutr 2010;92(5):1165-1171	BACKGROUND: Observational studies have linked higher intakes of whole grains to lower abdominal adiposity; however, the association between whole- and refined-grain intake and body fat compartments has yet to be reported. OBJECTIVE: Different aspects of diet may be differentially related to body fat distribution. The purpose of this study was to assess associations between whole- and refined-grai…
18	Nettleton JA, NM McKeown, et al.	Interactions of dietary whole-grain intake with fasting glucose- and insulin-related genetic loci in individuals of European descent: a meta-analysis of 14 cohort studies	Diabetes Care 2010;33(12):2684-2691	OBJECTIVE: Whole-grain foods are touted for multiple health benefits, including enhancing insulin sensitivity and reducing type 2 diabetes risk. Recent genome-wide association studies (GWAS) have identified several single nucleotide polymorphisms (SNPs) associated with fasting glucose and insulin concentrations in individuals free of diabetes. We tested the hypothesis that whole-grain food intake…
health outcome of interest but other than the occurrence of T2D	O'Neil CE, M Zanovec, et al.	Whole grain and fiber consumption are associated with lower body weight measures in US adults: National Health and Nutrition Examination Survey 1999-2004	Nutr Res 2010;30(12):815-822	This study examined the association of whole grain consumption with body weight measures and prevalence of overweight/obesity in a recent, nationally representative sample of adults. A secondary analysis of 1999-2004 National Health and Nutrition Examination Survey (NHANES) data was conducted using adults 19 to 50 years of age (y) (n = 7,039) and 51+ y (n = 6,237). Participants were categorized b…
included	Sun Q, D Spiegelman, et al.	White rice, brown rice, and risk of type 2 diabetes in US men and women	Arch Intern Med 2010;170(11):961-969	BACKGROUND: Because of differences in processing and nutrients, brown rice and white rice may have different effects on risk of type 2 diabetes mellitus. We examined white and brown rice consumption in relation to type 2 diabetes risk prospectively in the Health Professionals Follow-up Study and the Nurses' Health Study I and II. METHODS: We prospectively ascertained and updated diet, lifestyle p…
16	Takahashi MM, EP de Oliveira, et al.	Association of dyslipidemia with intakes of fruit and vegetables and the body fat content of adults clinically selected for a lifestyle modification program	Arch Latinoam Nutr 2010;60(2):148-154	To investigate the relationship of dyslipidemia with demographic distribution and patterns of body fat and dietary intakes. From a universe of adults clinically selected for a lifestyle modification program 979 subjects (409 males and 570 females, 52.2 +/- 9.6 years) fulfilled the inclusion criteria. Overnight-fasting plasma was assayed (dry chemistry) for triglycerides (TG), total (TC) and HDL f…
health outcome of interest but other than the occurrence of T2D	Tighe P, G Duthie, et al.	Effect of increased consumption of whole-grain foods on blood pressure and other cardiovascular risk markers in healthy middle-aged persons: a randomized controlled trial	Am J Clin Nutr 2010;92(4):733-740	BACKGROUND: Three daily portions of whole-grain foods could lower cardiovascular disease risk, but a comprehensive intervention trial was needed to confirm this recommendation. OBJECTIVES: We aimed to assess the effects of consumption of 3 daily portions of whole-grain foods (provided as only wheat or a mixture of wheat and oats) on markers of cardiovascular disease risk in relatively high-risk i…
health outcome of interest but other than the occurrence of T2D	Zanovec M, CE O'Neil, et al.	Relationship between whole grain and fiber consumption and body weight measures among 6- to 18-year-olds	J Pediatr 2010;157(4):578-583	OBJECTIVES: To examine the relationship between whole grain and fiber consumption and body weight measures in children 6 to 12 (n=3868) and adolescents 13 to 18 (n=4931) years old. STUDY DESIGN: Combined 1999 to 2004 National Health and Nutrition Examination Survey data were analyzed. Mean body mass index (BMI), BMI percentile, BMI z-score, waist circumference, and prevalence of overweight/obesit…
18	Cheng G, N Karaolis-Danckert, et al.	Relation of dietary glycemic index, glycemic load, and fiber and whole-grain intakes during puberty to the concurrent development of percent body fat and body mass index	Am J Epidemiol 2009;169(6):667-677	The authors prospectively examined whether change in dietary glycemic index (GI), glycemic load (GL), fiber intake, or whole-grain intake during puberty is associated with concurrent change in percentage of body fat (%BF) or body mass index (BMI; weight (kg)/height)(2). Linear mixed-effects regression analyses were performed in 215 participants from the Dortmund Nutritional and Anthropometric Lon…
18	Egeberg R, K Frederiksen, et al.	Intake of wholegrain products is associated with dietary, lifestyle, anthropometric and socio-economic factors in Denmark	Public Health Nutr 2009;12(9):1519-1530	OBJECTIVE: To evaluate the association between wholegrain products intake and other dietary, lifestyle, anthropometric and socio-economic factors. DESIGN: Cross-sectional study, with data on diet, lifestyle and socio-economic factors obtained from questionnaires. Anthropometric measurements were collected by trained professionals. Multiple linear and principal components regression analyses were …
missing information for the MA on T2D (association betw WG intake and T2D is given only according to genotype for the rs7903146 TCF7L2 gene)	Fisher E, H Boeing, et al.	Whole-grain consumption and transcription factor-7-like 2 ( TCF7L2) rs7903146: gene-diet interaction in modulating type 2 diabetes risk	Br J Nutr 2009;101(4):478-481	Whole grains are known to influence postprandial glucose response and insulin demand and are inversely associated with diabetes risk. Genetic variation of the transcription factor-7-like 2 encoding gene (TCF7L2) is assumed to promote an early insulin secretory defect and has been consistently attributed to the risk of developing type 2 diabetes. The present study examined the hypothesis that the …
health outcome of interest but other than the occurrence of T2D	Flint AJ, FB Hu, et al.	Whole grains and incident hypertension in men	Am J Clin Nutr 2009;90(3):493-498	BACKGROUND: Prospective data on the relation between whole grain intake and incident hypertension in men are limited, and no previous studies have quantitatively estimated total grams of whole grains in relation to risk of hypertension. OBJECTIVE: The purpose of this study was to estimate the association of whole-grain intake (g/d) and risk of incident hypertension in a large prospective cohort o…
17	Holmberg S, A Thelin, et al.	Food choices and coronary heart disease: a population based cohort study of rural Swedish men with 12 years of follow-up	Int J Environ Res Public Health 2009;6(10):2626-2638	Coronary heart disease is associated with diet. Nutritional recommendations are frequently provided, but few long term studies on the effect of food choices on heart disease are available. We followed coronary heart disease morbidity and mortality in a cohort of rural men (N = 1,752) participating in a prospective observational study. Dietary choices were assessed at baseline with a 15-item food …
health outcome of interest but other than the occurrence of T2D	Lutsey PL, LM Steffen, et al.	Diet and incident venous thromboembolism: the Iowa Women's Health Study	Am Heart J 2009;157(6):1081-1087	BACKGROUND: Little is known about the role of diet in the development of venous thromboembolism (VTE). We explored the prospective relation of dietary patterns, food groups, and nutrients to incident VTE in older women. METHODS: In 1986, Iowa women aged 55 to 69 years completed a mailed survey, including a 127-item food frequency questionnaire. These data were linked to Medicare data from 1986 to…
health outcome of interest but other than the occurrence of T2D	McKeown NM, M Yoshida, et al.	Whole-grain intake and cereal fiber are associated with lower abdominal adiposity in older adults	J Nutr 2009;139(10):1950-1955	Foods high in dietary fiber may play an important role in regulating body weight. Few observational studies have examined the relationship between dietary fiber from different sources and body fat in older adults. Our objectives were to examine the associations among grain intake (whole and refined), dietary fiber and fiber sources, and body fat among older adults. We used data from 434 free-livi…
health outcome of interest but other than the occurrence of T2D	Mizrahi A, P Knekt, et al.	Plant foods and the risk of cerebrovascular diseases: a potential protection of fruit consumption	Br J Nutr 2009;102(7):1075-1083	Studies on the association between plant foods and cerebrovascular diseases have given contradictory results suggesting the existence of some effect-modifying factors. The present study determines whether the consumption of plant foods (i.e. fruits and berries, vegetables, and cereals) predicts a decreased cerebrovascular disease incidence in a population with low fruit and vegetable and high who…
12	Steemburgo T, V Dall'Alba, et al.	Intake of soluble fibers has a protective role for the presence of metabolic syndrome in patients with type 2 diabetes	Eur J Clin Nutr 2009;63(1):127-133	BACKGROUND/OBJECTIVES: Dietary factors have been associated with metabolic syndrome (MS) in healthy individuals and specific ethnic groups. To evaluate possible associations of usual dietary factors with the presence of MS in patients with type 2 diabetes mellitus (DM). SUBJECTS/METHODS: In this cross-sectional study, 214 patients with type 2 DM without dietary counseling during previous 6 months…
4	Talati R, WL Baker, et al.	The effects of barley-derived soluble fiber on serum lipids	Ann Fam Med 2009;7(2):157-163	PURPOSE: We wanted to determine the association between consumption of barley and changes in plasma lipids in healthy and hypercholesterolemic men and women. METHODS: A systematic literature search was conducted from the earliest possible date through January 2008. Trials were included in the analysis if they were randomized controlled trials of barley that reported efficacy data on at least 1 li…
health outcome of interest but other than the occurrence of T2D	Thane CW, AM Stephen, et al.	Whole grains and adiposity: little association among British adults	Eur J Clin Nutr 2009;63(2):229-237	OBJECTIVES: To examine associations of whole-grain intake with body weight and adiposity in two nationally representative samples of British adults. SUBJECTS/METHODS: A total of 2064 adults aged 16-64 years in 1986-1987, 1599 adults aged 19-64 years in 2000-2001. Whole-grain intake (g day(-1) and 16-g amounts) was estimated from consumption of all foods with >or=10, >or=25 or >or=51% whole-grain …
health outcome of interest but other than the occurrence of T2D	van de Vijver LP, LM van den Bosch, et al.	Whole-grain consumption, dietary fibre intake and body mass index in the Netherlands cohort study	Eur J Clin Nutr 2009;63(1):31-38	OBJECTIVES: To assess the association of whole-grain and (cereal) fibre intake with body mass index (BMI) and with the risk of being overweight (BMI> or =25) or obese (BMI> or =30 kg m(-2)). SUBJECTS: A total of 2078 men and 2159 women, aged 55-69 years, were included in the analysis, after exclusion of subjects with diagnosed cancer or deceased within 1 year after baseline or with missing dietar…
17	Donfrancesco C, C Lo Noce, et al.	Italian network for obesity and cardiovascular disease surveillance: a pilot project	BMC Fam Pract 2008;9:53	BACKGROUND: Also in Mediterranean countries, which are considered a low risk population for cardiovascular disease (CVD), the increase in body mass index (BMI) has become a public health priority. To evaluate the feasibility of a CVD and obesity surveillance network, forty General Practitioners (GPs) were engaged to perform a screening to assess obesity, cardiovascular risk, lifestyle habits and …
health outcome of interest but other than the occurrence of T2D	Good CK, N Holschuh, et al.	Whole grain consumption and body mass index in adult women: an analysis of NHANES 1999-2000 and the USDA pyramid servings database	J Am Coll Nutr 2008;27(1):80-87	OBJECTIVE: To examine the relationship between whole grain consumption and body mass index (BMI) in a sample of American adult women. METHODS: Dietary intake data from the National Health and Nutrition Examination Survey 1999-2000 were linked to the USDA Pyramid Servings Database. Women 19 years of age and older (n = 2,092) were classified into groups based on their average whole grain (WG) intak…
meta-analysis	Harland JI and LE Garton	Whole-grain intake as a marker of healthy body weight and adiposity	Public Health Nutr 2008;11(6):554-563	OBJECTIVE: To review evidence relating to the consumption of whole grains and healthy body weight (BW). DESIGN: Systematic review and analysis of observational studies reporting whole-grain consumption and measures of BW and adiposity, including the effect on macronutrient intakes and lifestyle factors. SETTING: Medline and other databases were searched for the period 1990 to 2006 to produce a fu…
17	Hickling S, J Hung, et al.	Are the associations between diet and C-reactive protein independent of obesity?	Prev Med 2008;47(1):71-76	OBJECTIVES: To determine the relative magnitude of the effect of dietary factors on circulating C-reactive protein (CRP) levels, controlling for BMI. METHODS: 1808 men and 2269 women attended the 1994/95 follow-up survey from the Busselton Health Study, Australia. A composite diet score was derived from a short questionnaire. Height and weight were measured. RESULTS: After controlling for BMI, CR…
12	Hsu TF, M Kise, et al.	Effects of pre-germinated brown rice on blood glucose and lipid levels in free-living patients with impaired fasting glucose or type 2 diabetes	J Nutr Sci Vitaminol (Tokyo) 2008;54(2):163-168	White rice (WR) is made by polishing brown rice (BR) and has lost various nutrients; however, most people prefer it to BR, maybe because of the hardness of BR. Pre-germinated brown rice (PGBR) improves the problem of BR. It is made by soaking BR kernels in water to germinate and becomes softer than BR. In this study we compared the effects of WR and PGBR on blood glucose and lipid concentrations …
health outcome of interest but other than the occurrence of T2D	Katcher HI, RS Legro, et al.	The effects of a whole grain-enriched hypocaloric diet on cardiovascular disease risk factors in men and women with metabolic syndrome	Am J Clin Nutr 2008;87(1):79-90	BACKGROUND: Whole-grain foods are associated in observational studies with a lower body mass index and lower cardiovascular disease (CVD) risk. However, few clinical trials have tested whether incorporating whole grains into a hypocaloric diet increases weight loss and improves CVD risk factors. OBJECTIVE: The aim of this study was to determine whether including whole-grain foods in a hypocaloric…
9, 17	Kim JY, JH Kim, et al.	Meal replacement with mixed rice is more effective than white rice in weight control, while improving antioxidant enzyme activity in obese women	Nutr Res 2008;28(2):66-71	The physiologic consequences of using white rice or mixed rice were evaluated in overweight Korean women (body mass index > or = 25 kg/m(2)) over a period of 6 weeks. Forty women between 20 and 35 years of age were randomly divided into 2 groups who consumed 1 of 2 low-energy meal replacements containing either white rice (WR group) or mixture of brown rice and black rice (BRBL group). The subjec…
8	Krzystek-Korpacka M, E Patryn, et al.	Advanced oxidation protein products (AOPPs) in juvenile overweight and obesity prior to and following weight reduction	Clin Biochem 2008;41(12):943-949	OBJECTIVES: To evaluate the formation of advanced oxidation protein products (AOPPs) in juvenile overweight/obesity and obesity-related disorders and to investigate the effect of weight reduction on AOPPs. DESIGN AND METHODS: AOPPs were determined in 114 overweight/obese children and adolescents without/with insulin resistance and metabolic syndrome and compared with 53 lean controls. Measurement…
health outcome of interest but other than the occurrence of T2D	Lutsey PL, LM Steffen, et al.	Dietary intake and the development of the metabolic syndrome: the Atherosclerosis Risk in Communities study	Circulation 2008;117(6):754-761	BACKGROUND: The role of diet in the origin of metabolic syndrome (MetSyn) is not well understood; thus, we sought to evaluate the relationship between incident MetSyn and dietary intake using prospective data from 9514 participants (age, 45 to 64 years) enrolled in the Atherosclerosis Risk in Communities (ARIC) study. METHODS AND RESULTS: Dietary intake was assessed at baseline via a 66-item food…
meta-analysis	Mellen PB, TF Walsh, et al.	Whole grain intake and cardiovascular disease: a meta-analysis	Nutr Metab Cardiovasc Dis 2008;18(4):283-290	BACKGROUND AND AIMS: Whole grain food sources have been associated with lowered risk of cardiovascular disease (CVD). Studies in recent years have strengthened this observation and elucidated potential mechanisms for this association. This study sought to quantitate the available observational evidence on whole grain intake and clinical cardiovascular events. METHODS AND RESULTS: Seven prospectiv…
health outcome of interest but other than the occurrence of T2D	Nettleton JA, LM Steffen, et al.	Incident heart failure is associated with lower whole-grain intake and greater high-fat dairy and egg intake in the Atherosclerosis Risk in Communities (ARIC) study	J Am Diet Assoc 2008;108(11):1881-1887	BACKGROUND: Prospective studies evaluating associations between food intake and risk of heart failure (HF) in diverse populations are needed. OBJECTIVES: Relationships between incident HF (death or hospitalization) and intake of seven food categories (whole grains, fruits/vegetables, fish, nuts, high-fat dairy, eggs, red meat) were investigated in an observational cohort of 14,153 African-America…
19	Nettleton JA, LM Steffen, et al.	Dietary patterns and risk of incident type 2 diabetes in the Multi-Ethnic Study of Atherosclerosis (MESA)	Diabetes Care 2008;31(9):1777-1782	OBJECTIVE: We characterized dietary patterns and their relation to incident type 2 diabetes in 5,011 participants from the Multi-Ethnic Study of Atherosclerosis (MESA). RESEARCH DESIGN AND METHODS: White, black, Hispanic, and Chinese adults, aged 45-84 years and free of cardiovascular disease and diabetes, completed food frequency questionnaires at baseline (2000-2002). Incident type 2 diabetes w…
5	Shimizu C, M Kihara, et al.	Effect of high beta-glucan barley on serum cholesterol concentrations and visceral fat area in Japanese men--a randomized, double-blinded, placebo-controlled trial	Plant Foods Hum Nutr 2008;63(1):21-25	This study investigated whether the consumption of a diet in which high-beta-glucan barley replaced rice would reduce the visceral fat area as well as the serum low-density lipoprotein cholesterol (LDL-C) and total cholesterol (TC) in hypercholesterolemic Japanese men. A randomized, double-blinded, placebo-controlled intervention study was conducted in 44 hypercholesterolemic Japanese men with a …
health outcome of interest but other than the occurrence of T2D	Andersson A, S Tengblad, et al.	Whole-grain foods do not affect insulin sensitivity or markers of lipid peroxidation and inflammation in healthy, moderately overweight subjects	J Nutr 2007;137(6):1401-1407	High intakes of whole grain foods are inversely related to the incidence of coronary heart diseases and type 2 diabetes, but the mechanisms remain unclear. Our study aimed to evaluate the effects of a diet rich in whole grains compared with a diet containing the same amount of refined grains on insulin sensitivity and markers of lipid peroxidation and inflammation. In a randomized crossover study…
17	Djousse L and JM Gaziano	Breakfast cereals and risk of heart failure in the physicians' health study I	Arch Intern Med 2007;167(19):2080-2085	BACKGROUND: Heart failure (HF) is the leading cause of hospitalization among the elderly population in the United States. Consumption of grain products and dietary fiber has been shown to reduce the risk of hypertension and myocardial infarction. However, it is not known whether a higher consumption of breakfast cereals is associated with risk of HF. METHODS: This study evaluated prospectively th…
5	Iso H and Y Kubota	Nutrition and disease in the Japan Collaborative Cohort Study for Evaluation of Cancer (JACC)	Asian Pac J Cancer Prev 2007;8 Suppl:35-80	Nutrition effects on mortality in the Japan Collaborative Cohort Study (JACC Study) were investigated using interview and follow up. Multivitamin and vitamin E use was found to be associated with lower mortality from cerebrovascular disease (CVD). For all causes, CVD and ischemic heart disease (IHD), total energy intake and cutting breakfast were associated with elevated, while rice intake, fruit…
health outcome of interest but other than the occurrence of T2D	Jacobs DR, Jr., LF Andersen, et al.	Whole-grain consumption is associated with a reduced risk of noncardiovascular, noncancer death attributed to inflammatory diseases in the Iowa Women's Health Study	Am J Clin Nutr 2007;85(6):1606-1614	BACKGROUND: It has recently been shown that oxidative stress, infection, and inflammation are predominant pathophysiologic factors for several major diseases. OBJECTIVE: We investigated the association of whole-grain intake with death attributed to noncardiovascular, noncancer inflammatory diseases. DESIGN: Postmenopausal women (n = 41 836) aged 55-69 y at baseline in 1986 were followed for 17 y.…
4	Kelly SA, CD Summerbell, et al.	Wholegrain cereals for coronary heart disease	Cochrane Database Syst Rev 2007(2):CD005051	BACKGROUND: There is increasing evidence from observational studies that wholegrains can have a beneficial effect on risk factors for coronary heart disease (CHD). OBJECTIVES: The primary objective is to review the current evidence from randomised controlled trials (RCTs) that assess the relationship between the consumption of wholegrain foods and the effects on CHD mortality, morbidity and on ri…
17	Kochar J, L Djousse, et al.	Breakfast cereals and risk of type 2 diabetes in the Physicians' Health Study I	Obesity (Silver Spring) 2007;15(12):3039-3044	OBJECTIVE: To examine the association between breakfast cereal consumption and the risk of type 2 diabetes (DM). RESEARCH METHODS AND PROCEDURES: We analyzed prospectively data from 21,152 male participants of the Physicians' Health Study I. Consumption of breakfast cereals was estimated using an abbreviated food questionnaire, and incident DM was ascertained through yearly follow-up questionnair…
9, 17	Lockheart MS, LM Steffen, et al.	Dietary patterns, food groups and myocardial infarction: a case-control study	Br J Nutr 2007;98(2):380-387	Certain dietary patterns may be related to the risk of CVD. We hypothesised that a plant-centred dietary pattern would be associated with a reduced risk of first myocardial infarction (MI). A case-control study of Norwegian men and postmenopausal women (age 45-75 years) was performed. A FFQ was administered, generally within 3 d after incident MI (n 106 cases). Controls (n 105) were frequency mat…
health outcome of interest but other than the occurrence of T2D	Lutsey PL, DR Jacobs, Jr., et al.	Whole grain intake and its cross-sectional association with obesity, insulin resistance, inflammation, diabetes and subclinical CVD: The MESA Study	Br J Nutr 2007;98(2):397-405	We examined the relationship between whole grain intake and obesity, insulin resistance, inflammation, diabetes and subclinical CVD using baseline data from the Multi-Ethnic Study of Atherosclerosis. Whole grain intake was measured by a 127-item FFQ in 5496 men and women free of CHD and previously known diabetes. Mean whole grain intake was 0.5 (sd 0.5) servings per d; biochemical measures reflec…
17, 19	Maki KC, MH Davidson, et al.	Effects of high-fiber oat and wheat cereals on postprandial glucose and lipid responses in healthy men	Int J Vitam Nutr Res 2007;77(5):347-356	This randomized, crossover study compared the effects of consuming high-fiber oat and wheat cereals on postprandial metabolic profiles in healthy men. Twenty-seven subjects received oat (providing 5.7 g/day beta-glucan) or wheat (control) cereal products, in random order, incorporated into their usual diets for two weeks. Total energy and fiber (approximately 14 g/day) contents of the cereals wer…
10, 17	Maki KC, R Galant, et al.	Effects of consuming foods containing oat beta-glucan on blood pressure, carbohydrate metabolism and biomarkers of oxidative stress in men and women with elevated blood pressure	Eur J Clin Nutr 2007;61(6):786-795	OBJECTIVE: To assess the effects of consuming foods containing oat beta-glucan on blood pressure, carbohydrate homeostasis and biomarkers of oxidative stress. DESIGN: A randomized, double-blind, controlled clinical trial. SETTING: The trial was conducted at two clinics. SUBJECTS AND INTERVENTIONS: Ninety-seven men and women with resting systolic blood pressure 130-179 mm Hg and/or diastolic blood…
12	Mellen PB, AD Liese, et al.	Whole-grain intake and carotid artery atherosclerosis in a multiethnic cohort: the Insulin Resistance Atherosclerosis Study	Am J Clin Nutr 2007;85(6):1495-1502	BACKGROUND: Whole-grain intake has been shown to be inversely associated with cardiovascular events, but an association with atherosclerosis is less well established. OBJECTIVE: We sought to evaluate the association of whole-grain intake with carotid intimal medial thickness (IMT) and IMT progression in a multiethnic cohort. DESIGN: This study evaluated 1178 participants in the Insulin Resistance…
17	Mink PJ, CG Scrafford, et al.	Flavonoid intake and cardiovascular disease mortality: a prospective study in postmenopausal women	Am J Clin Nutr 2007;85(3):895-909	BACKGROUND: Dietary flavonoids may have beneficial cardiovascular effects in human populations, but epidemiologic study results have not been conclusive. OBJECTIVE: We used flavonoid food composition data from 3 recently available US Department of Agriculture databases to improve estimates of dietary flavonoid intake and to evaluate the association between flavonoid intake and cardiovascular dise…
health outcome of interest but other than the occurrence of T2D	Newby PK, J Maras, et al.	Intake of whole grains, refined grains, and cereal fiber measured with 7-d diet records and associations with risk factors for chronic disease	Am J Clin Nutr 2007;86(6):1745-1753	BACKGROUND: Research studies examining foods are important, because they account for biological interactions that might otherwise be lost in the analysis of individual nutrients. Single-nutrient studies are also needed to explore the mechanisms by which foods may be protective. OBJECTIVE: Our objective was to examine associations between whole grains, refined grains, and cereal fiber and chronic …
17	Rave K, K Roggen, et al.	Improvement of insulin resistance after diet with a whole-grain based dietary product: results of a randomized, controlled cross-over study in obese subjects with elevated fasting blood glucose	Br J Nutr 2007;98(5):929-936	Subjects with obesity and elevated fasting blood glucose are at high risk of developing type 2 diabetes which may be reduced by a dietary intervention leading to an improvement of insulin resistance. We investigated the potential of a whole-grain based dietary product (WG) with reduced starch content derived from double-fermented wheat during a hypo-energetic diet to positively influence body wei…
health outcome of interest but other than the occurrence of T2D	Rose N, K Hosig, et al.	Whole-grain intake is associated with body mass index in college students	J Nutr Educ Behav 2007;39(2):90-94	OBJECTIVE: To measure whole-grain intake in college students and determine the association with body mass index (BMI). DESIGN: Cross-sectional convenience sample of college students enrolled in an introductory nutrition course. SETTING: Large state university. PARTICIPANTS: 159 college students, mean age: 19.9. MAIN OUTCOME MEASURES: Intake of whole grains, refined grains, calories, and fiber fro…
17	Simmons RK, AH Harding, et al.	Do simple questions about diet and physical activity help to identify those at risk of Type 2 diabetes?	Diabet Med 2007;24(8):830-835	AIMS: Diet and physical activity interventions can prevent diabetes in those at high risk due to impaired glucose tolerance. We determined whether simple measures of physical activity and diet predicted incident diabetes and enhanced prediction by known risk factors including age, body mass index and family history. METHODS: This was a population-based prospective cohort study (EPIC-Norfolk). Par…
17	Stallmann-Jorgensen IS, B Gutin, et al.	General and visceral adiposity in black and white adolescents and their relation with reported physical activity and diet	Int J Obes (Lond) 2007;31(4):622-629	BACKGROUND: Excess body fat accumulation may begin in youth and is linked with increased risk of cardiovascular disease. Examination of physical activity (PA) and diet behaviours predictive of adiposity may help target efforts to reduce chronic disease risk. OBJECTIVE: We hypothesized that energy intake (EI) from fat, vigorous PA (VPA), and their interaction would predict body fat percentage (%BF…
5	Villegas R, S Liu, et al.	Prospective study of dietary carbohydrates, glycemic index, glycemic load, and incidence of type 2 diabetes mellitus in middle-aged Chinese women	Arch Intern Med 2007;167(21):2310-2316	BACKGROUND: Much uncertainty exists about the role of dietary glycemic index and glycemic load in the development of type 2 diabetes mellitus, especially in populations that traditionally subsist on a diet high in carbohydrates. METHODS: We observed a cohort of 64,227 Chinese women with no history of diabetes or other chronic disease at baseline for 4.6 years. In-person interviews were conducted …
health outcome of interest but other than the occurrence of T2D	Wang L, JM Gaziano, et al.	Whole- and refined-grain intakes and the risk of hypertension in women	Am J Clin Nutr 2007;86(2):472-479	BACKGROUND: Prospective studies linking whole- and refined-grain intakes with the risk of hypertension, a major cardiovascular disease risk factor, remain limited. OBJECTIVE: We aimed to determine whether baseline intake of whole or refined grains is associated with subsequent development of hypertension. DESIGN: We conducted a prospective cohort study in 28 926 female US health professionals age…
17	Zhang HW, YH Zhang, et al.	Comparison of hypertension, dyslipidaemia and hyperglycaemia between buckwheat seed-consuming and non-consuming Mongolian-Chinese populations in Inner Mongolia, China	Clin Exp Pharmacol Physiol 2007;34(9):838-844	1. In the present study, a total of 3542 Mongolians in two adjacent counties of Inner Mongolia, China, were randomly sampled in a cross-sectional study to assess the association of hypertension, dyslipidaemia and hyperglycaemia with lifetime consumption of buckwheat seed as a staple food. A sample group of 961 participants was also examined for fasting serum concentrations of lipids and glucose. …
17	Azadbakht L, P Mirmiran, et al.	Dietary diversity score and cardiovascular risk factors in Tehranian adults	Public Health Nutr 2006;9(6):728-736	AIM: To evaluate the relationship between dietary diversity score (DDS) and cardiovascular risk factors in Tehranian adults. METHODS: In this population-based cross-sectional study, a representative sample of 581 subjects (295 males and 286 females) aged over 18 years, residents of Tehran, participated. Hypercholesterolaemia, hypertriglyceridaemia and low high-density lipoprotein cholesterol were…
17, 19	Behall KM, DJ Scholfield, et al.	Whole-grain diets reduce blood pressure in mildly hypercholesterolemic men and women	J Am Diet Assoc 2006;106(9):1445-1449	The objective of this study was to compare the effects on blood pressure of predominantly insoluble fiber (whole wheat and brown rice) and soluble fiber (barley) in a whole-grain diet. Subjects (seven men, nine premenopausal women, and nine postmenopausal women) consumed a controlled Step I diet for 2 weeks; then about 20% of energy was replaced with whole wheat/brown rice, barley, or half wheat-…
health outcome of interest but other than the occurrence of T2D	Chen J, J He, et al.	A randomized controlled trial of dietary fiber intake on serum lipids	Eur J Clin Nutr 2006;60(1):62-68	OBJECTIVE: Clinical trials have indicated that water-soluble fiber from oats reduces serum cholesterol among hypercholesterolemic patients on a low-fat diet. We examined the effect of dietary fiber intake on serum lipids among persons without hypercholesterolemia. DESIGN: Randomized controlled trial. SETTING AND SUBJECTS: We recruited 110 participants who were aged 30-65 years and had a serum cho…
5	Lee KW, KE Song, et al.	The effects of Goami No. 2 rice, a natural fiber-rich rice, on body weight and lipid metabolism	Obesity (Silver Spring) 2006;14(3):423-430	OBJECTIVE: Increased intake of dietary fiber reduces the risk of obesity and type 2 diabetes. We assessed the effects of a fiber-rich diet on body weight, adipokine concentrations, and the metabolism of glucose and lipids in non-obese and obese subjects in Korea, where rice is the main source of dietary carbohydrates. RESEARCH METHODS AND PROCEDURES: Eleven healthy, non-obese and 10 obese subject…
health outcome of interest but other than the occurrence of T2D	Lutsey PL, LM Steffen, et al.	Serum homocysteine is related to food intake in adolescents: the Child and Adolescent Trial for Cardiovascular Health	Am J Clin Nutr 2006;83(6):1380-1386	BACKGROUND: An understanding of the relation in adolescents between serum homocysteine and foods rich in vitamin B-6, vitamin B-12, and folate is important because high homocysteine concentrations in childhood and adolescence may be a risk factor for later cardiovascular disease. However, little is known about the relation between food intake and homocysteine in adolescents. OBJECTIVE: Five years…
health outcome of interest but other than the occurrence of T2D	Mantzoros CS, CJ Williams, et al.	Adherence to the Mediterranean dietary pattern is positively associated with plasma adiponectin concentrations in diabetic women	Am J Clin Nutr 2006;84(2):328-335	BACKGROUND: Although the typical diet of the Mediterranean region has received much recognition over the past several years for its association with substantial health benefits, it remains unknown whether its favorable effects are mediated through changes in adiponectin concentrations. OBJECTIVE: The objective was to determine whether adherence to a Mediterranean-type diet is associated with high…
17	Nettleton JA, LJ Harnack, et al.	Dietary flavonoids and flavonoid-rich foods are not associated with risk of type 2 diabetes in postmenopausal women	J Nutr 2006;136(12):3039-3045	Flavonoids have anti-inflammatory and antioxidative effects and thus may protect against diabetes. Therefore, we hypothesized that consumption of flavonoids and specific food and beverage sources of flavonoids would be associated with reduced risk of incident diabetes. At baseline (1986), diet (by food frequency questionnaire) and health information were collected from 35,816 postmenopausal women…
9	Ostman EM, AH Frid, et al.	A dietary exchange of common bread for tailored bread of low glycaemic index and rich in dietary fibre improved insulin economy in young women with impaired glucose tolerance	Eur J Clin Nutr 2006;60(3):334-341	OBJECTIVE: To study the possibility of improving blood lipids, glucose tolerance and insulin sensitivity in women with impaired glucose tolerance and a history of gestational diabetes by merely changing the glycaemic index (GI) and dietary fibre (DF) content of their bread. DESIGN: Randomized crossover study where test subjects were given either low GI/high DF or high GI/low DF bread products dur…
12	Qi L, RM van Dam, et al.	Whole-grain, bran, and cereal fiber intakes and markers of systemic inflammation in diabetic women	Diabetes Care 2006;29(2):207-211	OBJECTIVE: To evaluate the dietary predictors for the markers of systemic inflammation and endothelial dysfunction in patients with type 2 diabetes. RESEARCH DESIGN AND METHODS: We examined whether intakes of whole grains and dietary fiber were associated with inflammatory indicators among 902 diabetic women in the Nurses' Health Study. RESULTS: After adjustment for age, BMI, lifestyle, and dieta…
12	Sahyoun NR, PF Jacques, et al.	Whole-grain intake is inversely associated with the metabolic syndrome and mortality in older adults	Am J Clin Nutr 2006;83(1):124-131	BACKGROUND: Whole-grain intake has been inversely associated with the metabolic syndrome in middle-aged populations, but the association has not been investigated in older adults. The metabolic consequence of consuming high whole-grain diets may differ in elderly persons, who are prone to greater insulin resistance and impaired glucose tolerance. OBJECTIVE: The aim of the present study was to exa…
missing information for the MA on T2D (number of subjects per category of whole grain intake)	van Dam RM, FB Hu, et al.	Dietary calcium and magnesium, major food sources, and risk of type 2 diabetes in U.S. black women	Diabetes Care 2006;29(10):2238-2243	OBJECTIVE: Inverse associations between magnesium and calcium intakes and risk of type 2 diabetes have been reported for studies in predominantly white populations. We examined magnesium, calcium, and major food sources in relation to type 2 diabetes in African-American women. RESEARCH DESIGN AND METHODS: This is a prospective cohort study including 41,186 participants of the Black Women's Health…
18	Bazzano LA, Y Song, et al.	Dietary intake of whole and refined grain breakfast cereals and weight gain in men	Obes Res 2005;13(11):1952-1960	OBJECTIVE: Prospective studies have suggested that substituting whole grain for refined grain products may lower the risk of overweight and obesity. Breakfast cereal intake is a major source of whole and refined grains and has also been associated with having a lower BMI. The aim of this study was to prospectively assess the association between whole and refined grain breakfast cereal intakes and…
12	Erkkila AT, DM Herrington, et al.	Cereal fiber and whole-grain intake are associated with reduced progression of coronary-artery atherosclerosis in postmenopausal women with coronary artery disease	Am Heart J 2005;150(1):94-101	BACKGROUND: Higher intake of fiber, especially cereal fiber, has been associated with reduced risk of cardiovascular events and mortality. However, there are limited data on the effect of fiber intake on measures of progression of coronary artery disease (CAD). The aim was to examine the association between intakes of total fiber and fiber from different dietary sources and progression of coronar…
health outcome of interest but other than the occurrence of T2D	Esmaillzadeh A, P Mirmiran, et al.	Whole-grain intake and the prevalence of hypertriglyceridemic waist phenotype in Tehranian adults	Am J Clin Nutr 2005;81(1):55-63	BACKGROUND: Although dietary guidelines recommend increased intake of grain products to prevent chronic diseases, no epidemiologic data associate whole-grain intake with hypertriglyceridemic waist (HW) phenotype. OBJECTIVE: We aimed to evaluate the relation between whole-grain intakes and the prevalence of HW phenotype in adults in Tehran, Iran. DESIGN: Whole-grain intake, serum triacylglycerol c…
included	Esmaillzadeh A, P Mirmiran, et al.	Whole-grain consumption and the metabolic syndrome: a favorable association in Tehranian adults	Eur J Clin Nutr 2005;59(3):353-362	BACKGROUND: Although dietary guidelines recommend increased intake of grain products to prevent chronic diseases, epidemiologic data regarding whole-grain intake association with metabolic syndrome are sparse. OBJECTIVE: To evaluate the relationship between whole-grain intakes, metabolic syndrome and metabolic risk factors in Tehranian adults. DESIGN: Population-based cross-sectional study. SETTI…
17	Karmally W, MG Montez, et al.	Cholesterol-lowering benefits of oat-containing cereal in Hispanic americans	J Am Diet Assoc 2005;105(6):967-970	This randomized, controlled trial of cholesterol lowering by an oat bran cereal containing beta glucan vs a corn cereal without soluble fiber in Hispanic Americans was conducted for 11 weeks. One-hundred fifty-two men and women, ages 30 to 70 years, with baseline low-density lipoprotein cholesterol (LDL-C) levels between 120 and 190 mg/dL and triglycerides <400 mg/dL were included. After eating a…
health outcome of interest but other than the occurrence of T2D	Robitaille J, B Fontaine-Bisson, et al.	Effect of an oat bran-rich supplement on the metabolic profile of overweight premenopausal women	Ann Nutr Metab 2005;49(3):141-148	BACKGROUND/AIMS: A healthy diet is a key factor in the prevention of cardiovascular disease, the leading cause of death for women in industrialized countries. In this regard, soluble fibers may have beneficial effects on the plasma lipoprotein/lipid profile. The objective of the present study was to investigate the plasma lipoprotein/lipid response to dietary fibers in overweight premenopausal wo…
17	Steffen LM, CH Kroenke, et al.	Associations of plant food, dairy product, and meat intakes with 15-y incidence of elevated blood pressure in young black and white adults: the Coronary Artery Risk Development in Young Adults (CARDIA) Study	Am J Clin Nutr 2005;82(6):1169-1177; quiz 1363-1164	BACKGROUND: Consumption of plant foods and dairy and meat products may moderate increases in blood pressure. OBJECTIVE: The objective was to evaluate associations of dietary intake with the 15-y incidence of elevated blood pressure (EBP; ie, incident systolic BP >or= 130 mm Hg, diastolic BP >or= 85 mm Hg, or use of antihypertensive medication). DESIGN: Proportional hazards regression was used to …
10, 17, 19	Behall KM, DJ Scholfield, et al.	Diets containing barley significantly reduce lipids in mildly hypercholesterolemic men and women	Am J Clin Nutr 2004;80(5):1185-1193	BACKGROUND: Barley has high amounts of soluble fiber but is not extensively consumed in the US diet. OBJECTIVE: This study investigated whether consumption of barley would reduce cardiovascular disease risk factors comparably with that of other sources of soluble fiber. DESIGN: Mildly hypercholesterolemic subjects (9 postmenopausal women, 9 premenopausal women, and 7 men) consumed controlled Amer…
10, 17, 19	Behall KM, DJ Scholfield, et al.	Lipids significantly reduced by diets containing barley in moderately hypercholesterolemic men	J Am Coll Nutr 2004;23(1):55-62	OBJECTIVE: To determine whether barley, as the soluble fiber source, would beneficially change cardiovascular risk factors. Soluble fiber from oats has been recognized as beneficial in decreasing blood cholesterol levels. Although barley contains high amounts of soluble fiber, it is not consumed as extensively as oats. METHODS: Eighteen moderately hypercholesterolemic men (28-62 y) consumed a con…
health outcome of interest but other than the occurrence of T2D	He J, RH Streiffer, et al.	Effect of dietary fiber intake on blood pressure: a randomized, double-blind, placebo-controlled trial	J Hypertens 2004;22(1):73-80	OBJECTIVE: To examine the effect of dietary fiber intake on blood pressure (BP). DESIGN: Randomized, double-blind, placebo-controlled trial. SETTING AND PARTICIPANTS: A total of 110 trial participants aged 30 to 65 years who had untreated, but higher than optimal BP or stage-1 hypertension were recruited from the community in New Orleans, Louisiana, USA. INTERVENTIONS: Study participants were ran…
health outcome of interest but other than the occurrence of T2D	Katz DL, MA Evans, et al.	Oats, antioxidants and endothelial function in overweight, dyslipidemic adults	J Am Coll Nutr 2004;23(5):397-403	OBJECTIVE: To determine effects of oat and antioxidant vitamin (C 500 mg, E 400 IU) ingestion on endothelial function in overweight, dyslipidemic adults. DESIGN: Randomized, blinded, placebo-controlled, crossover trial Intervention(s): Subjects (16 males > or = age 35; 14 postmenopausal females) were assigned, in random order, to oats (60 g oatmeal), vitamin E (400 IU) plus vitamin C (500 mg), th…
health outcome of interest but other than the occurrence of T2D	McKeown NM, JB Meigs, et al.	Carbohydrate nutrition, insulin resistance, and the prevalence of the metabolic syndrome in the Framingham Offspring Cohort	Diabetes Care 2004;27(2):538-546	OBJECTIVE: The aim of this study was to examine the relation between carbohydrate-related dietary factors, insulin resistance, and the prevalence of the metabolic syndrome in the Framingham Offspring Cohort. RESEARCH DESIGN AND METHODS: We examined cross-sectional associations between carbohydrate-related dietary factors, insulin resistance, and the prevalence of the metabolic syndrome in 2,834 s…
health outcome of interest but other than the occurrence of T2D	Tavani A, M Bertuzzi, et al.	Risk factors for non-fatal acute myocardial infarction in Italian women	Prev Med 2004;39(1):128-134	BACKGROUND: We analyzed the relation between selected lifestyles and diseases and the risk of non-fatal acute myocardial infarction (AMI) in women in Northern Italy. METHODS: We used a combined data set from three case-control studies, including 558 cases and 1,044 hospital controls. RESULTS: The strongest risk factor for AMI was smoking, the odds ratio (OR) being 4.0 in current smokers (11.6 for…
17	Trinidad TP, AS Loyola, et al.	The cholesterol-lowering effect of coconut flakes in humans with moderately raised serum cholesterol	J Med Food 2004;7(2):136-140	This study investigated the effect of coconut flakes on serum cholesterol levels of humans with moderately raised serum cholesterol in 21 subjects. The serum total cholesterol of subjects differed and ranged from 259 to 283 mg/dL. The study was conducted in a double-blind randomized crossover design on a 14-week period, consisting of four 2-week experimental periods, with each experimental period…
5, 16	Wu T, E Giovannucci, et al.	Fructose, glycemic load, and quantity and quality of carbohydrate in relation to plasma C-peptide concentrations in US women	Am J Clin Nutr 2004;80(4):1043-1049	BACKGROUND: Circulating C-peptide concentrations are associated with insulin resistance and the development of type 2 diabetes. However, associations between fructose and the quantity and quality of total carbohydrate intake in relation to C-peptide concentrations have not been adequately examined. OBJECTIVE: We assessed the association of dietary fructose, glycemic load, and carbohydrate intake …
17	Juntunen KS, DE Laaksonen, et al.	High-fiber rye bread and insulin secretion and sensitivity in healthy postmenopausal women	Am J Clin Nutr 2003;77(2):385-391	BACKGROUND: Fiber and whole-cereal intakes may protect against hyperinsulinemia and the risk of type 2 diabetes. OBJECTIVE: The aim was to study whether the long-term use of high-fiber rye bread and white-wheat bread modifies glucose and insulin metabolism in healthy postmenopausal women. DESIGN: The study was a randomized crossover trial consisting of 8-wk test and 8-wk washout periods. The subj…
5	Kelishadi R, MH Pour, et al.	Obesity and associated modifiable environmental factors in Iranian adolescents: Isfahan Healthy Heart Program - Heart Health Promotion from Childhood	Pediatr Int 2003;45(4):435-442	OBJECTIVE: To evaluate the prevalence of overweight and obesity among Iranian adolescents and their relationship with modifiable environmental factors. METHODS: The subjects of the present study were 1000 girls and 1000 boys, aged between 11 and 18 years selected by multistage random sampling, their parents (n = 2000) and their school staff (n = 500 subjects) in urban and rural areas of two provi…
health outcome of interest but other than the occurrence of T2D	Li J, T Kaneko, et al.	Effects of barley intake on glucose tolerance, lipid metabolism, and bowel function in women	Nutrition 2003;19(11-12):926-929	OBJECTIVE: The low consumption of grains that are rich sources of dietary fiber may be associated with the increasing prevalence of chronic diseases. This study was conducted to observe the effects of high barley (high-fiber diet) intake on glucose tolerance, lipid metabolism, and bowel function in healthy women. METHODS: Ten women volunteers (20.4 +/- 1.3 y, 19.2 +/- 2.0 kg/m2) signed informed c…
18	Liese AD, AK Roach, et al.	Whole-grain intake and insulin sensitivity: the Insulin Resistance Atherosclerosis Study	Am J Clin Nutr 2003;78(5):965-971	BACKGROUND: Increased intake of whole-grain foods has been related to a reduced risk of developing diabetes and heart disease. One underlying pathway for this relation may be increased insulin sensitivity. OBJECTIVE: We assessed the relation between dietary intake of whole grain-containing foods and insulin sensitivity (S(I)). DESIGN: We evaluated data from the Insulin Resistance Atherosclerosis …
17	Liu S, HD Sesso, et al.	Is intake of breakfast cereals related to total and cause-specific mortality in men?	Am J Clin Nutr 2003;77(3):594-599	BACKGROUND: Prospective studies suggested that substituting whole-grain products for refined-grain products lowers the risks of type 2 diabetes and cardiovascular disease (CVD) in women. Although breakfast cereals are a major source of whole and refined grains, little is known about their direct association with the risk of premature mortality. OBJECTIVE: We prospectively evaluated the associatio…
17 (on changes in WG intakes only)	Liu S, WC Willett, et al.	Relation between changes in intakes of dietary fiber and grain products and changes in weight and development of obesity among middle-aged women	Am J Clin Nutr 2003;78(5):920-927	BACKGROUND: Although increased consumption of dietary fiber and grain products is widely recommended to maintain healthy body weight, little is known about the relation of whole grains to body weight and long-term weight changes. OBJECTIVE: We examined the associations between the intakes of dietary fiber and whole- or refined-grain products and weight gain over time. DESIGN: In a prospective coh…
health outcome of interest but other than the occurrence of T2D	McIntosh GH, M Noakes, et al.	Whole-grain rye and wheat foods and markers of bowel health in overweight middle-aged men	Am J Clin Nutr 2003;77(4):967-974	BACKGROUND: Whole-grain cereal foods including rye have been identified as providing significant health benefits that do not occur when refined-cereal foods are ingested. OBJECTIVES: Foods (90 g) containing whole-grain rye flour and whole-grain wheat flour were compared with low-fiber refined-cereal foods for their effects on markers of bowel health and the metabolic markers insulin and glucose. …
included	Montonen J, P Knekt, et al.	Whole-grain and fiber intake and the incidence of type 2 diabetes	Am J Clin Nutr 2003;77(3):622-629	BACKGROUND: Epidemiologic evidence of a preventive effect of whole grain against type 2 diabetes is mainly based on data from women. Information specific to men and women is needed. OBJECTIVE: The objective was to study the relation between the intake of whole grain and fiber and the subsequent incidence of type 2 diabetes. DESIGN: The design was a cohort study of 2286 men and 2030 women aged 40-…
17	Mozaffarian D, SK Kumanyika, et al.	Cereal, fruit, and vegetable fiber intake and the risk of cardiovascular disease in elderly individuals	JAMA 2003;289(13):1659-1666	CONTEXT: People older than 65 years are the fastest-growing segment of the population and account for the majority of cardiovascular disease (CVD) morbidity, mortality, and health care expenditures. Additionally, the influence of dietary habits on risk may be less pronounced in elderly persons, when atherosclerosis is more advanced. However, few data address the influence of diet on CVD risk in t…
health outcome of interest but other than the occurrence of T2D	Steffen LM, DR Jacobs, Jr., et al.	Whole grain intake is associated with lower body mass and greater insulin sensitivity among adolescents	Am J Epidemiol 2003;158(3):243-250	The authors tested the hypothesis that consumption of whole grain is associated with greater insulin sensitivity and lower body mass index (BMI) (weight (kg)/height (m)(2)) in adolescents and that this association is stronger among the heaviest adolescents. Two 127-item food frequency questionnaires were administered at the mean ages of 13 years (standard deviation 1.2) and 15 years (standard dev…
health outcome of interest but other than the occurrence of T2D	Steffen LM, DR Jacobs, Jr., et al.	Associations of whole-grain, refined-grain, and fruit and vegetable consumption with risks of all-cause mortality and incident coronary artery disease and ischemic stroke: the Atherosclerosis Risk in Communities (ARIC) Study	Am J Clin Nutr 2003;78(3):383-390	BACKGROUND: Recent epidemiologic study results showed that subjects who had high intakes of whole-grain foods had lower risks of death and heart disease than did subjects who had low intakes. However, the findings were inconsistent for fruit and vegetable intake. OBJECTIVE: The relations of whole-grain, refined-grain, and fruit and vegetable intakes with the risk of total mortality and the incide…
2 (redundant vs Sun et al 2010;170:961-9)	Fung TT, FB Hu, et al.	Whole-grain intake and the risk of type 2 diabetes: a prospective study in men	Am J Clin Nutr 2002;76(3):535-540	BACKGROUND: Certain dietary components may play a role in the prevention of type 2 diabetes. OBJECTIVE: We examined prospectively the associations between whole- and refined-grain intake and the risk of type 2 diabetes in a large cohort of men. DESIGN: Men from the Health Professionals Follow-up Study without a history of diabetes or cardiovascular disease in 1986 (n = 42898) were followed for </…
12	Jenkins DJ, CW Kendall, et al.	Effect of wheat bran on glycemic control and risk factors for cardiovascular disease in type 2 diabetes	Diabetes Care 2002;25(9):1522-1528	OBJECTIVE: Cohort studies indicate that cereal fiber reduces the risk of diabetes and coronary heart disease (CHD). Therefore, we assessed the effect of wheat bran on glycemic control and CHD risk factors in type 2 diabetes. RESEARCH DESIGN AND METHODS: A total of 23 subjects with type 2 diabetes (16 men and 7 postmenopausal women) completed two 3-month phases of a randomized crossover study. In …
12	Kabir M, JM Oppert, et al.	Four-week low-glycemic index breakfast with a modest amount of soluble fibers in type 2 diabetic men	Metabolism 2002;51(7):819-826	Low-glycemic index diets are associated with a wide range of benefits when followed on a chronic basis. The chronic effects, however, of the substitution of 1 meal per day are not well known in diabetic subjects. Therefore, we aimed to evaluate whether the chronic use of a low-glycemic index breakfast (low-GIB) rich in low-GI carbohydrates and a modest amount of soluble fibers could have an effec…
17	Keenan JM, JJ Pins, et al.	Oat ingestion reduces systolic and diastolic blood pressure in patients with mild or borderline hypertension: a pilot trial	J Fam Pract 2002;51(4):369	OBJECTIVES: We assessed the short-term antihypertensive effects of soluble fiber-rich whole oat cereals when added to a standard American diet. In addition, multiple assessments of insulin sensitivity were conducted. STUDY DESIGN: This was a randomized, controlled, parallel-group pilot study designed to compare an oat cereal group (standardized to 5.52 g/day beta-glucan) to a low-fiber cereal con…
10, 16, 17	Liu S, JE Buring, et al.	A prospective study of dietary fiber intake and risk of cardiovascular disease among women	J Am Coll Cardiol 2002;39(1):49-56	OBJECTIVES: This study was designed to examine the hypothesis that higher intake of dietary fiber is inversely related to the risk of cardiovascular disease (CVD) and myocardial infarction (MI) in a large prospective cohort of women. BACKGROUND: Although dietary fiber has been suggested to reduce the risk of coronary disease, few prospective studies have examined the association between the types…
health outcome of interest but other than the occurrence of T2D	McKeown NM, JB Meigs, et al.	Whole-grain intake is favorably associated with metabolic risk factors for type 2 diabetes and cardiovascular disease in the Framingham Offspring Study	Am J Clin Nutr 2002;76(2):390-398	BACKGROUND: The influence of whole grains on cardiovascular disease risk may be mediated through multiple pathways, eg, a reduction in blood lipids and blood pressure, an enhancement of insulin sensitivity, and an improvement in blood glucose control. OBJECTIVE: The objective was to examine the association between diets rich in whole- or refined-grain foods and several metabolic markers of diseas…
17	Pereira MA, DR Jacobs, Jr., et al.	Effect of whole grains on insulin sensitivity in overweight hyperinsulinemic adults	Am J Clin Nutr 2002;75(5):848-855	BACKGROUND: Epidemiologic studies have found whole-grain intake to be inversely associated with the risk of type 2 diabetes and heart disease. OBJECTIVE: We tested the hypothesis that whole-grain consumption improves insulin sensitivity in overweight and obese adults. DESIGN: This controlled experiment compared insulin sensitivity between diets (55% carbohydrate, 30% fat) including 6-10 servings/…
17	Jacobs DR, Jr., HE Meyer, et al.	Reduced mortality among whole grain bread eaters in men and women in the Norwegian County Study	Eur J Clin Nutr 2001;55(2):137-143	OBJECTIVE: To study whether mortality is reduced among whole grain eaters in Norway. DESIGN: Non-interventional, prospective, baseline 1977-1983, followed for mortality through to 1994. SETTING: Three Norwegian counties. SUBJECTS: A total of 16,933 men and 16,915 women; systematic screening of all residents aged 35-56y at baseline, not disabled and free of cardiovascular disease (79% response rat…
health outcome of interest but other than the occurrence of T2D	Saltzman E, SK Das, et al.	An oat-containing hypocaloric diet reduces systolic blood pressure and improves lipid profile beyond effects of weight loss in men and women	J Nutr 2001;131(5):1465-1470	Hypertension, dyslipidemia and overweight contribute substantially to cardiovascular disease risk. One of the most effective methods for improving high blood pressure and lipid profiles is loss of excess weight. Other recommendations for reducing cardiovascular risk include changes in dietary micronutrient, macronutrient and fiber intakes. To better define a diet for reduction in cardiovascular r…
15	Saltzman E, JC Moriguti, et al.	Effects of a cereal rich in soluble fiber on body composition and dietary compliance during consumption of a hypocaloric diet	J Am Coll Nutr 2001;20(1):50-57	OBJECTIVES: To investigate the effects of oats, a cereal rich in soluble fiber, on body composition changes and dietary compliance during consumption of a weight loss diet. METHODS: Subjects were 41 healthy men and women aged 18 to 78 years. Weight maintenance energy requirements were established over two weeks during consumption of a control diet with low soluble fiber content. Subjects then con…
17	Jacobs DR, MA Pereira, et al.	Fiber from whole grains, but not refined grains, is inversely associated with all-cause mortality in older women: the Iowa women's health study	J Am Coll Nutr 2000;19(3 Suppl):326S-330S	BACKGROUND: Inconsistencies in epidemiologic findings relating grain fiber to chronic disease may be explained by differentiating nutrient-rich fiber derived from whole grain vs. nutrient-poor fiber derived from refined grain. OBJECTIVE: Given that phytochemicals are most varied and abundant in the outer layers of grains, we tested the hypothesis that whole grain fiber consumption is associated w…
health outcome of interest but other than the occurrence of T2D	Leinonen KS, KS Poutanen, et al.	Rye bread decreases serum total and LDL cholesterol in men with moderately elevated serum cholesterol	J Nutr 2000;130(2):164-170	The objective of this study was to determine the hypocholesterolemic effects of whole meal rye and white wheat breads in healthy humans with elevated serum cholesterol concentrations, and the changes in plasma glucose and insulin concentrations during rye and wheat bread periods. The subjects were 18 men and 22 women with baseline serum cholesterol concentration of 6.4+/-0.2 mmol/L. The study des…
2 (redundant vs Sun et al 2010;170:961-9)	Liu S, JE Manson, et al.	A prospective study of whole-grain intake and risk of type 2 diabetes mellitus in US women	Am J Public Health 2000;90(9):1409-1415	OBJECTIVES: This study examined the association between intake of whole vs refined grain and the risk of type 2 diabetes mellitus. METHODS: We used a food frequency questionnaire for repeated dietary assessments to prospectively evaluate the relation between whole-grain intake and the risk of diabetes mellitus in a cohort of 75,521 women aged 38 to 63 years without a previous diagnosis of diabete…
health outcome of interest but other than the occurrence of T2D	Liu S, JE Manson, et al.	Whole grain consumption and risk of ischemic stroke in women: A prospective study	JAMA 2000;284(12):1534-1540	CONTEXT: Although increased intake of grain products has been recommended to prevent cardiovascular disease (CVD), prospective data examining the relation of whole grain intake to risk of ischemic stroke are sparse, especially among women. OBJECTIVE: To examine the hypothesis that higher whole grain intake reduces the risk of ischemic stroke in women. DESIGN, SETTING, AND PARTICIPANTS: A prospect…
included	Meyer KA, LH Kushi, et al.	Carbohydrates, dietary fiber, and incident type 2 diabetes in older women	Am J Clin Nutr 2000;71(4):921-930	BACKGROUND: Dietary carbohydrates may influence the development of type 2 (non-insulin-dependent) diabetes, for example, through effects on blood glucose and insulin concentrations. OBJECTIVE: We examined the relations of baseline intake of carbohydrates, dietary fiber, dietary magnesium, and carbohydrate-rich foods and the glycemic index with incidence of diabetes. DESIGN: This was a prospective…
health outcome of interest but other than the occurrence of T2D	Turpeinen AM, K Juntunen, et al.	Similar responses in hemostatic factors after consumption of wholemeal rye bread and low-fiber wheat bread	Eur J Clin Nutr 2000;54(5):418-423	OBJECTIVE: Both epidemiological and experimental evidence suggests a protective effect of dietary fiber against disease, such as cancer and cardiovascular disease. The effects of fiber on lipoproteins are modest, indicating that other mechanisms may be involved. As the hemostatic effects of different types of fiber are poorly known, we compared the effects of wholemeal rye bread and low-fiber whe…
10	Brown L, B Rosner, et al.	Cholesterol-lowering effects of dietary fiber: a meta-analysis	Am J Clin Nutr 1999;69(1):30-42	BACKGROUND: The effects of dietary soluble fibers on blood cholesterol are uncertain. OBJECTIVE: This meta-analysis of 67 controlled trials was performed to quantify the cholesterol-lowering effect of major dietary fibers. DESIGN: Least-squares regression analyses were used to test the effect on blood lipids of pectin, oat bran, guar gum, and psyllium. Independent variables were type and amount o…
17	Fraser GE	Associations between diet and cancer, ischemic heart disease, and all-cause mortality in non-Hispanic white California Seventh-day Adventists	Am J Clin Nutr 1999;70(3 Suppl):532S-538S	Results associating diet with chronic disease in a cohort of 34192 California Seventh-day Adventists are summarized. Most Seventh-day Adventists do not smoke cigarettes or drink alcohol, and there is a wide range of dietary exposures within the population. About 50% of those studied ate meat products <1 time/wk or not at all, and vegetarians consumed more tomatoes, legumes, nuts, and fruit, but l…
health outcome of interest but other than the occurrence of T2D	Jacobs DR, Jr., KA Meyer, et al.	Is whole grain intake associated with reduced total and cause-specific death rates in older women? The Iowa Women's Health Study	Am J Public Health 1999;89(3):322-329	OBJECTIVES: This study sought to determine whether nutrient-rich whole grains reduce mortality risk. METHODS: The study included 38,740 Iowa women, aged 55 to 69 years. A food frequency questionnaire was used to obtain data on grain intake. RESULTS: Median whole grain intake quintiles ranged from a median of 0.2 to more than 3 servings per day. Women with higher intakes had healthier lifestyles a…
17	Jenkins DJ, CW Kendall, et al.	Effect of wheat bran on serum lipids: influence of particle size and wheat protein	J Am Coll Nutr 1999;18(2):159-165	OBJECTIVE: Wheat fiber appears to protect from cardiovascular disease despite its lack of consistent effect on serum lipids. We therefore wished to determine whether reported inconsistencies in the effect of wheat bran resulted from differences in particle size or its high gluten content. METHODS: Two studies were conducted. In one-month metabolic diets, 24 hyperlipidemic subjects consumed breads…
5	Kanda A, Y Hoshiyama, et al.	Association of lifestyle parameters with the prevention of hypertension in elderly Japanese men and women: a four-year follow-up of normotensive subjects	Asia Pac J Public Health 1999;11(2):77-81	To study the association of lifestyle parameters with the future risk of hypertension in normotensive subjects, a baseline questionnaire and a four-year follow-up were performed in 445 normotensive Japanese at 35 to 89 years of age. In 60 to 69 year old subjects, the changes of blood pressure during four years were negatively correlated with the amount of boiled rice intake in men and with Japane…
health outcome of interest but other than the occurrence of T2D	Liu S, MJ Stampfer, et al.	Whole-grain consumption and risk of coronary heart disease: results from the Nurses' Health Study	Am J Clin Nutr 1999;70(3):412-419	BACKGROUND: Although current dietary guidelines for Americans recommend increased intake of grain products to prevent coronary heart disease (CHD), epidemiologic data relating whole-grain intake to the risk of CHD are sparse. OBJECTIVE: Our objective was to evaluate whether high whole-grain intake reduces risk of CHD in women. DESIGN: In 1984, 75521 women aged 38-63 y with no previous history of …
17	Vuksan V, DJ Jenkins, et al.	A novel source of wheat fiber and protein: effects on fecal bulk and serum lipids	Am J Clin Nutr 1999;69(2):226-230	BACKGROUND: Wheat fiber is a laxative and wheat protein may affect blood lipids. OBJECTIVE: We therefore tested the effects on laxation and serum lipid metabolism of a novel source of wheat fiber and protein produced by the amylolytic digestion of starch from wheat. DESIGN: Twenty-four healthy men and women consumed 3 different test cereals in random order, each for 2 wk. The test supplement and …
5	Williams DE, NJ Wareham, et al.	Frequent salad vegetable consumption is associated with a reduction in the risk of diabetes mellitus	J Clin Epidemiol 1999;52(4):329-335	This cross-sectional study was undertaken to investigate the association between the reported frequency of consumption of vegetables and fruits, the choice of staple carbohydrate, and glucose intolerance. One thousand one hundred twenty-two subjects aged 40-64 years in a population-based study underwent an oral glucose tolerance test, and their food consumption was assessed using a food-frequency…
health outcome of interest but other than the occurrence of T2D	Gerhardt AL and NB Gallo	Full-fat rice bran and oat bran similarly reduce hypercholesterolemia in humans	J Nutr 1998;128(5):865-869	Scientific studies support recommendations to increase dietary soluble fiber as part of hyperlipidemia treatment. Rice bran contains minimal soluble fiber, but rice bran oil has a hypolipidemic effect. Full-fat rice bran was compared with oat bran and a rice starch placebo in hyperlipidemic humans to see if it might have a role in the treatment of hyperlipidemia. Moderately hypercholesterolemic (…
2 (redundant vs Meyer et al. Am J Clin Nutr 2000;71:921-30)	Jacobs DR, Jr., KA Meyer, et al.	Whole-grain intake may reduce the risk of ischemic heart disease death in postmenopausal women: the Iowa Women's Health Study	Am J Clin Nutr 1998;68(2):248-257	BACKGROUND: A recent review of epidemiologic literature found consistently reduced cancer and heart disease rates in persons with high compared with low whole-grain intakes. OBJECTIVE: We hypothesized that whole-grain intake was associated with a reduced risk of ischemic heart disease (IHD) death. DESIGN: We studied 34,492 postmenopausal women aged 55-69 y and free of IHD at baseline in 1986. The…
17	Jenkins DJ, V Vuksan, et al.	Physiological effects of resistant starches on fecal bulk, short chain fatty acids, blood lipids and glycemic index	J Am Coll Nutr 1998;17(6):609-616	OBJECTIVE: To assess the effects on fecal bulking, fecal short chain fatty acid (SCFA) production, blood lipids and glycemic indices of two different forms of resistant starch (RS2 and RS3) from a high-amylose cornstarch. METHODS: Twenty-four healthy subjects (12 men; 12 women) consumed four supplements taken for 2 weeks in random order separated by 2-week washout periods. The supplements were a …
5, 9	Takada H, J Harrell, et al.	Eating habits, activity, lipids and body mass index in Japanese children: the Shiratori Children Study	Int J Obes Relat Metab Disord 1998;22(5):470-476	OBJECTIVE: To describe the eating habits and physical activity of Japanese children aged 10 y, and to investigate their relationship to lipids and body mass index (BMI); also to study the relationship between BMI and lipids in these children. DESIGN: This was a cross-sectional study conducted at six schools in Shiratori, Japan during 1992-1994. Physical examinations and questionnaires were used t…
5	Xu X, T Niu, et al.	Environmental and occupational determinants of blood pressure in rural communities in China	Ann Epidemiol 1997;7(2):95-106	PURPOSE: To identify and characterize major environmental and occupational determinants of blood pressure in rural communities in China. METHODS: In 1993 we conducted a large cross-sectional, community-based study of 20,216 residents aged 15 years or older, from the Yijing area of Anhui Province (8022 men, 12,194 women), one of whom were receiving treatment for hypertension. The mean systolic blo…
5	Ikegami S, M Tomita, et al.	Effect of boiled barley-rice-feeding in hypercholesterolemic and normolipemic subjects	Plant Foods Hum Nutr 1996;49(4):317-328	Barley contains approximately 10% dietary fiber and is easily cooked with rice, the dominant cereal in Japan, to increase the intake of dietary fiber. This research involved three experiments to examine the influence of barley on blood lipids in human subjects. All subjects received a boiled barley-rice (50/50 w/w mix) supplement two times per day in place of rice for 2 or 4 weeks. In the normoli…
19 (no control group)	Lewis S, C Bolton, et al.	Lack of influence of intestinal transit on oxidative status in premenopausal women	Eur J Clin Nutr 1996;50(8):565-568	OBJECTIVE: There are reasons for believing that diet can alter the risk of malignancy by alteration of the body's oxidative status. Intestinal contents and enterohepatically recirculated substances are influenced by intestinal transit rate. A low fibre diet has been linked to the increase in constipation seen in countries consuming a westernized diet, as well as to the aetiology of many diseases.…
health outcome of interest but other than the occurrence of T2D	Noakes M, PM Clifton, et al.	Effect of high-amylose starch and oat bran on metabolic variables and bowel function in subjects with hypertriglyceridemia	Am J Clin Nutr 1996;64(6):944-951	We compared the effects of a diet in which approximately 25% of the carbohydrate was replaced by high-amylose starch with those of a similar diet high in oat bran or low-amylose starch in 23 hypertriglyceridemic subjects who were overweight mostly because of abdominal adiposity. Each diet was consumed for 4 wk in random order and in a crossover fashion. Overall, the diets were high in carbohydrat…
12	Pick ME, ZJ Hawrysh, et al.	Oat bran concentrate bread products improve long-term control of diabetes: a pilot study	J Am Diet Assoc 1996;96(12):1254-1261	OBJECTIVE: To evaluate the long-term effects oat bran concentrate bread products in the diet of free-living subjects with non-insulin-dependent diabetes (NIDDM) via dietary, clinical, and biochemical methods. DESIGN: A 24-week crossover study consisting of two 12-week periods. SUBJECTS/SETTING: Eight men with NIDDM (mean age = 45 years) who lived in the community. Glucose and insulin profiles wer…
17	DeStefano F, RL Berg, et al.	Determinants of serum lipid and lipoprotein concentrations in children	Epidemiology 1995;6(4):446-449	We evaluated determinants of serum lipid and lipoprotein concentrations in 3,106 schoolchildren who participated in a community survey. We administered a brief questionnaire and measured height, weight, and fasting serum lipid concentrations. Family history of hypercholesterolemia and body mass index were strong determinants of lipid and lipoprotein levels. Results for specific foods were not alw…
19 (too short duration)	Dubois C, M Armand, et al.	Chronic oat bran intake alters postprandial lipemia and lipoproteins in healthy adults	Am J Clin Nutr 1995;61(2):325-333	This study evaluates the possible interaction between chronic oat bran intake and the postmeal metabolic response. Six normolipidemic men consumed three different diets for 14 d, at the end of which they consumed a test meal. The diets were C (control), basal low-fiber diet (15.6 g fiber/d) and a low-fiber (2.8 g fiber) test meal; OB (oat bran), basal low-fiber diet and a 40-g oat bran-enriched t…
19	He J, MJ Klag, et al.	Oats and buckwheat intakes and cardiovascular disease risk factors in an ethnic minority of China	Am J Clin Nutr 1995;61(2):366-372	The relationship of oats and buckwheat intake to cardiovascular disease risk factors was studied in 850 Yi people, an ethnic minority in southwest China. Blood pressure was measured on 3 consecutive days. Serum total cholesterol, high-density-lipoprotein (HDL) cholesterol, and triglycerides were measured after a 14-h fast. Oats and buckwheat intakes were assessed by questionnaire. In multiple-reg…
health outcome of interest but other than the occurrence of T2D	Mutanen M, T Krusius, et al.	Habitual diet, platelet function, fibrinogen and factor VII coagulant activity in young Finns	J Intern Med 1995;237(6):577-583	OBJECTIVES: The objective of the study was to determine whether an association between diet and platelet function, plasma fibrinogen level and factor VII coagulant activity (VII:C) could be established in young subjects. DESIGN: Data on the habitual diet of the subjects were collected either by a questionnaire on food habits (n = 204) or by a 48-h dietary recall interview (n = 53). SUBJECTS: The …
health outcome of interest but other than the occurrence of T2D	Winblad I, T Joensuu, et al.	Effect of oat bran supplemented diet on hypercholesterolaemia	Scand J Prim Health Care 1995;13(2):118-121	OBJECTIVE: To examine the effect of oat bran supplemented diet on serum cholesterol in hypercholesterolaemic males who had failed to comply with a conventional lipid lowering diet. DESIGN: Run-in period with a conventional lipid lowering diet followed by supplements of oat bran (70 g per day) for six weeks. Wash-out period without oat bran ended the survey. SETTING: The workplace of Pyhasalmi Min…
19	Lupton JR, MC Robinson, et al.	Cholesterol-lowering effect of barley bran flour and oil	J Am Diet Assoc 1994;94(1):65-70	OBJECTIVE: To compare the effects of adding barley bran flour and a barley oil extract to a fat-modified diet on serum lipids in persons with hypercholesterolemia. DESIGN: The basic design of the study was a randomized, 30-day intervention trial. It included a neutral-fiber control group and a 1-week preintervention period for the collection of baseline data. SUBJECTS: The subjects were 79 men an…
19 (no control group)	Kurup PG and S Krishnamurthy	Glycemic response and lipemic index of rice, raggi and tapioca as compared to wheat diet in human	Indian J Exp Biol 1993;31(3):291-293	Carbohydrate rich diet, rice, raggi or tapioca given to individuals of both sexes for 15 days did not alter the glycemic response (after oral glucose loading) as compared to an isocaloric wheat basal back ground diet. However, plasma cholesterol profile was reduced significantly by raggi and tapioca. Raggi reduced total serum cholesterol; low density lipoprotein cholesterol by 9% each, triglyceri…
8, 17	Lankinen M, U Schwab, et al.	Metabolomic analysis of plasma metabolites that may mediate effects of rye bread on satiety and weight maintenance in postmenopausal women	The Journal of nutrition 2011;141(1):31-36	The evidence of the beneficial health effects of dietary fiber and whole grain consumption is strong, but the underlying mechanisms are not completely understood. Here, we investigate how the consumption of high-fiber rye bread (RB) or white-wheat bread (WB) modifies the plasma metabolomic profiles in postmenopausal women. The study was a randomized crossover trial consisting of 8-wk intervention…
8	Dubois C, M Armand, et al.	Postprandial appearance of dietary deuterated cholesterol in the chylomicron fraction and whole plasma in healthy subjects	The American journal of clinical nutrition 1996;64(1):47-52	This study examined the appearance of dietary cholesterol in the chylomicron fraction (chylomicrons plus chylomicron remnants) and whole plasma in healthy normolipidemic subjects during a 0-7-h postprandial period. Six adult males were given two diet sequences in random order: a low-fiber diet (standard Western diet for 14 d) followed by a labeled low-fiber test meal or a fiber-supplemented diet …
17 (on changes in WG intakes only)	Koh-Banerjee P, Franz M, Sampson L, et al.	Changes in whole-grain, bran, and cereal fiber consumption in relation to 8-y weight gain among men.	The American journal of clinical nutrition 2004;80(5):1237-45.	BACKGROUND: Epidemiologic studies that directly examine changes in whole-grain consumption in relation to weight gain are sparse, and characterization of this association has been obscured by methodologic inconsistencies in the assessment of whole grains. OBJECTIVE: We aimed to ascertain the associations between changes in new quantitative estimates of whole-grain intake and 8-y weight gain among…
health outcome of interest but other than the occurrence of T2D	Jensen MK, P Koh-Banerjee, et al.	Intakes of whole grains, bran, and germ and the risk of coronary heart disease in men	Am J Clin Nutr 2004;80(6):1492-1499	BACKGROUND: Previous studies have suggested that a daily intake of 3 servings of whole-grain foods is associated with a reduced risk of coronary heart disease (CHD). However, methods for the assessment of whole-grain intake differ. Furthermore, any additional effects of added bran and germ, which are components of whole grains, have not been reported. OBJECTIVE: The objective was to evaluate the …
health outcome of interest but other than the occurrence of T2D	Jensen MK, P Koh-Banerjee, et al.	Whole grains, bran, and germ in relation to homocysteine and markers of glycemic control, lipids, and inflammation 1	Am J Clin Nutr 2006;83(2):275-283	BACKGROUND: Intake of whole grains is inversely associated with risk of diabetes and ischemic heart disease in observational studies. The lower risk associated with high whole-grain intakes may be mediated through improvements in glycemic control, lipid profiles, or reduced inflammation. OBJECTIVE: The aim was to examine whether the intake of whole grains, bran, and germ is related to homocystein…
2 (redundant vs Sun et al. Arch Intern Med 2010;170:961-9)	de Munter JS, FB Hu, et al.	Whole grain, bran, and germ intake and risk of type 2 diabetes: a prospective cohort study and systematic review	PLoS Med 2007;4(8):e261	BACKGROUND: Control of body weight by balancing energy intake and energy expenditure is of major importance for the prevention of type 2 diabetes, but the role of specific dietary factors in the etiology of type 2 diabetes is less well established. We evaluated intakes of whole grain, bran, and germ in relation to risk of type 2 diabetes in prospective cohort studies. METHODS AND FINDINGS: We fol…

## Sheet: List of exclusion criteria
code #	criteria
1	non-human studies (eg animal studies, in vitro studies, analytical studies on vegetal material)
2	redundant studies (same data published several times; when several publications dealt with the same cohort, only the publication with the longest duration of follow up was included, other publications were excluded)
3	narrative reviews or opinion paper or case report or editorials or commentaries or news or data presented in a congress/meeting/symposium
4	meta-analyses except if they provide information on effective (or non effective) quantities of whole grain intake in regard to the selected health outcomes
5	human studies which do not address whole grains
6	human studies which investigate whole grains in a non relevant context (eg studies related to the consumer acceptability/preference for whole grains or to the presence of allergens, pesticides, mycotoxins... in whole grains)
7	human studies investigating the relationship between whole grains and non-selected health outcomes such as cancer or intestinal health (selected health outcomes are : overall mortality, cardiovascular health, type-2 diabetes & weight management)
8	human studies which only assess endpoints not considered as related to the selected health outcomes (selected health outcomes are : overall mortality, cardiovascular health, type-2 diabetes & weight management)
9	human studies on the impact of a mixture of whole grains with other foods or on dietary patterns associating whole grain to other foods (e.g., studies on the Mediterranean diet)
10	human studies addressing a specific isolated fraction of whole grains (e.g., germ, aleurone, isolated fibers or beta-glucans), except bran when it is possible to extrapolate the amount of whole grains from the amount of bran
11	human studies performed in patients suffering from cancer, renal insufficiency, type 1 diabetes or other pathologies than cardiovascular diseases or type 2 diabetes
12	intervention studies performed in hypercholesterolemic / hypertriglyceridemic / hypertensive/ diabetic subjects when treated with hypolipemic / hypotensive / hypoglycemic drugs
13	human studies conducted in hospitalized or long-term institutionnalized patients
14	human studies conducted in undernourished populations
15	intervention studies with an non-appropriate / too short duration for the studied health outcome, including all studies in which the outcomes of interest are measured following or during a 24-hour intervention only
16	human studies examining the effect of cereal fiber intake without dissociating whole and refined grains
17	human studies which do not provide or do not allow estimating a quantitative whole grain intake
18	human studies which do not provide or do not allow estimating i) the lowest amount to observe a benefit or ii) the highest amount where no benefit is observed
19	human studies with very strong weaknesses as regard to methodological quality
20	articles not written in English, French or Finnish
	articles on the relationship between whole grain consumption and a health outcome of interest but other than the occurrence of T2D
	articles with missing information for the meta-analysis [e.g., no information on the number of subjects or on the occurrence of T2D (number of cases)]
